# Supplementary material for: Heat Stress Altered the Vaginal Microbiome and Metabolome in Rabbits
Source: Front Microbiol. 2022 Apr 14;13:813622. doi: 10.3389/fmicb.2022.813622 (PMC9048824; doi:10.3389/fmicb.2022.813622)
Supplement: Supplementary Table 1 — The relative abundance of the top 10 abundant microbiota at the genus level for each individual rabbit. HS1–HS8 indicate the eight individual animals in the Heat group and CONT1–CONT8 indicate the eight individual animals in the Control group. [file Table_1.xls]

## Sheet: microbiota at the phylum level
Taxonomy	HS1	HS2	HS3	HS4	HS5	HS6	HS7	HS8	CONT1	CONT2	CONT3	CONT4	CONT5	CONT6	CONT7	CONT8
Firmicutes	0.272046	0.230059	0.522311	0.31376	0.435445	0.276939	0.32122	0.376946	0.22845	0.452195	0.356312	0.466328	0.479023	0.347209	0.423605	0.662423
Actinobacteriota	0.243284	0.210588	0.178079	0.275759	0.0747528	0.338911	0.178062	0.0943435	0.183674	0.0943435	0.30452	0.0856688	0.208466	0.128597	0.184324	0.0878075
Bacteroidota	0.0250145	0.326678	0.0152791	0.0599014	0.104336	0.0267426	0.0396948	0.0794751	0.0686103	0.0949081	0.0511412	0.133782	0.0305752	0.135595	0.132156	0.0307121
Proteobacteria	0.189936	0.10745	0.174298	0.174024	0.177275	0.182818	0.286641	0.234507	0.2606	0.171526	0.0997502	0.109229	0.108151	0.108185	0.106337	0.0986038
Cyanobacteria	0.132122	0.0403792	0.00256647	0.00817849	0.0187524	0.0308832	0.00299422	0.0382746	0.0871745	0.00372994	0.0062793	0.016049	0.0296	0.0280772	0.00643329	0.00775074
Fusobacteriota	0.00254936	0.000393526	0.000547514	0.0170243	0.00884577	0.00088971	0.00107792	0.00126613	0.00123191	0.00446566	0.00237826	0.00102659	0.0387708	0.118622	0.00241248	0.000701502
unidentified_Bacteria	0.0379667	0.021028	0.0365979	0.0480101	0.0414742	0.0362557	0.0544263	0.0359648	0.0314478	0.0400541	0.038018	0.0425008	0.027273	0.0304897	0.0376587	0.027889
Verrucomicrobiota	0.00668994	0.00426034	0.00526982	0.00706635	0.00971837	0.00550936	0.0061082	0.0255792	0.00983814	0.0138247	0.00617664	0.0117202	0.00477364	0.0050645	0.00508161	0.00371283
Acidobacteriota	0.0145091	0.00824693	0.0108476	0.0110872	0.0183417	0.0106936	0.0161517	0.0128152	0.014338	0.0208226	0.0168018	0.0188892	0.0142696	0.0154159	0.0144236	0.0129863
Chloroflexi	0.00747699	0.00482497	0.00569757	0.0066215	0.00922219	0.00511583	0.00816138	0.00689525	0.00800739	0.0124046	0.00829826	0.00988947	0.00643329	0.00780207	0.00768231	0.00586867
Others	0.068405	0.0460938	0.0485063	0.0785683	0.101838	0.0852411	0.0854635	0.0939329	0.106628	0.0917257	0.110324	0.104917	0.052664	0.074941	0.0798857	0.061544

## Sheet: microbiota at the genus level
The relative abundance of top 10 abundant microbiota at the genus level for each individual rabbit
Taxonomy	HS1	HS2	HS3	HS4	HS5	HS6	HS7	HS8	CONT1	CONT2	CONT3	CONT4	CONT5	CONT6	CONT7	CONT8
Gemella	0.0236458	0.00294289	0.029138	0.00328508	0.0319098	0.0141669	0.0202067	0.0192656	0.0192143	0.02291	0.0209595	0.0966191	0.331845	0.0272046	0.0198816	0.438456
Corynebacterium	0.210228	0.185505	0.160627	0.248657	0.0359135	0.296188	0.131027	0.054067	0.151353	0.058892	0.253499	0.0381035	0.176385	0.0912808	0.140352	0.0609109
Porphyromonas	0.00171098	0.291277	0.00164254	0.00242959	0.0122848	0.000564624	0.000821271	0.00112925	0.0008726	0.00152277	0.000615953	0.00107792	0.000513294	0.0381549	0.0209253	0.000718612
unidentified_Chloroplast	0.130565	0.0386853	0.000958149	0.00535537	0.00970126	0.0292749	0.00193341	0.0362044	0.0836156	0.00164254	0.00532115	0.00367861	0.0280772	0.0251856	0.00379838	0.00641618
Fusobacterium	0.00254936	0.000393526	0.000547514	0.0170243	0.00877733	0.00088971	0.00107792	0.00126613	0.00123191	0.00446566	0.00229271	0.00102659	0.0387708	0.118605	0.00241248	0.000701502
Anaerococcus	0.00198474	0.000684392	0.000273757	0.000444855	0.000325086	0.00200185	0.00256647	0.00282312	0.0020874	0.00275468	0.113267	0.00272046	0.00196763	0.00253225	0.00350751	0.00246381
unidentified_Mitochondria	0.00136878	0.000359306	3.42196e-05	0.000102659	0.000188208	0.00171098	0.000718612	0.00381549	0.0968586	0.000804161	0.000684392	0.000667283	0.00390104	0.00188208	0.000667283	0.00164254
Tissierella	0.00713479	0.00964993	0.0959347	0.0179824	0.0109503	0.00167676	0.0104541	0.00162543	0.00133457	0.00102659	0.00133457	0.0022585	0.00107792	0.00112925	0.00352462	0.0129863
W5053	0.00624508	0.0439038	0.0485748	0.0753174	0.008726	0.0152962	0.0231496	0.00150566	0.00153988	0.0017452	0.0015741	0.00203607	0.00094104	0.00153988	0.00956438	0.00882866
Bergeyella	0.000547514	0.00112925	0.000256647	0.000325086	0.000273757	0.00153988	0.0019163	0.00207029	0.0015741	0.00200185	0.00179653	0.0623995	0.00263491	0.00150566	0.00296	0.000821271
Others	0.61402	0.42547	0.662013	0.629076	0.88095	0.63669	0.806129	0.876228	0.640318	0.902235	0.598655	0.789412	0.413886	0.69098	0.792407	0.466054
