# Supplementary material for: Heat Stress Altered the Vaginal Microbiome and Metabolome in Rabbits
Source: Front Microbiol. 2022 Apr 14;13:813622. doi: 10.3389/fmicb.2022.813622 (PMC9048824; doi:10.3389/fmicb.2022.813622)
Supplement: Supplementary Table 2 — The relative concentrations of all metabolites. HS1–HS8 indicate the eight individual animals in the Heat group, and CONT1–CONT8 indicate the eight individual animals in the Control group. [file Table_2.xls]

## Sheet: suppl_Table 2
Compound_ID	Name	Formula	Molecular Weight	RT [min]	m/z	mzCloud_Results	mzVault_Results	MassList_Results	HS1	HS2	HS3	HS4	HS5	HS6	HS7	HS8	CONT1	CONT2	CONT3	CONT4	CONT5	CONT6	CONT7	CONT8
Com_10_neg	3-Indoxyl sulphate	C8 H7 N O4 S	213.009	6.585	212.002	Full match	Full match	Full match	37374289772	25799344293	4.39765e+08	18827846844	25887590879	2131991132	7384395156	11394872235	5181524222	1730125587	42497271566	71061473406	66397721477	1566745781	58135972933	41907178576
Com_19_neg	DL-Malic acid	C4 H6 O5	134.021	1.166	133.014	Full match	Full match	Full match	7327227657	27282677704	23701182917	30757952817	19675350021	17005450171	10855916537	13890529376	54038730923	57504259354	11787109332	6430063927	7180846325	23312144990	9614974453	95297188225
Com_24_neg	4-(hydroxymethyl)benzoic acid	C8 H8 O3	152.047	2.44	151.04	Full match	Full match	Full match	7144175754	3934619951	1.70781e+08	6328460821	5172726283	2.16352e+08	5.02066e+08	1683128063	5.30036e+08	3.11278e+08	12193285256	25198937675	10327300126	3.94576e+08	12038215016	6545180922
Com_28_neg	α,α-Trehalose	C12 H22 O11	342.116	1.435	341.108	Full match	Full match	Full match	5775880012	40466038511	16941427228	37438635037	15346231869	16729623444	18618500291	5431189563	47584685931	26703406394	4597064740	7977337965	24176461264	53922535625	17783685595	6777342157
Com_45_neg	3-Hydroxybenzoic acid	C7 H6 O3	138.031	6.483	137.024	Full match	Full match	Full match	7815289133	21121382120	19518292007	14746703279	12218095783	9010825012	10317369896	6553406832	20771658160	20438399099	6836840529	3782847130	10410615890	15823896618	8229986778	21974288000
Com_52_neg	4-Hydroxyphenylacetic acid	C8 H8 O3	152.047	2.614	151.04	Full match	Full match	Full match	7088442762	3924394920	1.65687e+08	6312025029	5153399002	213790172	5.00947e+08	1678259792	4.03197e+08	3.06662e+08	12157161547	8462706908	9327846239	2.70379e+08	1409907676	6505388142
Com_79_neg	Pseudouridine	C9 H12 N2 O6	244.069	1.654	243.062	Full match	Full match	Full match	2598207593	1344230500	4.37474e+07	1223321736	1560901532	1.31128e+08	4.0385e+08	7.83284e+08	2.0962e+08	7.90574e+07	3550525652	5507192288	3203730630	6.4984e+07	4170985954	1708834956
Com_93_neg	DL-4-Hydroxyphenyllactic acid	C9 H10 O4	182.058	2.378	181.05	Full match	Full match	Full match	7.45604e+08	4.54489e+08	8.997e+08	2581830429	9008159146	8649799152	3.09566e+08	5.31551e+08	1682198703	14935241691	2678633098	3771206495	9.07962e+08	2.06228e+08	2974041574	3377314141
Com_100_neg	Benzoic acid	C7 H6 O2	122.037	2.459	121.029	Full match	Full match	Full match	1829192832	1072912783	4.4545e+08	1773629887	1300133710	3.86093e+08	3.95983e+08	4.40449e+08	6.84908e+08	4.89545e+08	2742608057	4269389569	2441143453	5.90897e+08	3170546725	1755983210
Com_104_neg	D(+)-Phenyllactic acid	C9 H10 O3	166.063	6.392	165.055	Full match	Full match	Full match	5.31962e+08	4.41399e+08	5.26195e+08	1087157611	786330368	2727158723	1.72323e+08	3.16547e+08	1065196743	3460872571	1756172417	3961718973	6.81512e+08	7.22688e+07	1979147443	1789929685
Com_106_neg	N-Isobutyrylglycine	C6 H11 N O3	145.074	2.691	144.066	Full match	Full match	Full match	1598978253	5.4801e+08	5.70615e+07	5.67513e+08	719647877	3.95262e+07	3.99397e+08	2.77384e+08	1.39821e+08	4.99654e+07	1609739590	3843957359	1968669891	5.06472e+07	1368256426	1091773163
Com_133_neg	D-Saccharic acid	C6 H10 O8	210.037	1.153	209.03	Full match	Full match	Full match	3115694758	4755940841	5101240775	6244277335	2833823230	3077874022	2468235129	2471066714	13532778189	2300890953	4848192733	2632646714	2326683424	6337484655	2544659597	3298727097
Com_183_neg	δ-Gluconic acid δ-lactone	C6 H10 O6	178.048	1.458	177.04	Full match	Full match	Full match	633486888	1243675757	1780363615	1812809463	7.89642e+08	1211615427	830144862	8.25243e+08	2837382813	2669784764	8.31116e+08	5.85459e+08	5.16681e+08	1023563081	7.45777e+08	6203976177
Com_190_neg	3-Coumaric acid	C9 H8 O3	164.047	3.654	163.04	Full match	Full match	Full match	1707135023	3063669977	4704989507	4013059659	2190819447	2984525414	2501679275	7.52612e+08	8225746407	3813922752	1200775073	1043000119	1527632987	2982839995	1294700697	5756686463
Com_194_neg	Gluconic acid	C6 H12 O7	196.058	1.225	195.051	Full match	Full match	Full match	1241126249	1139740932	3.48258e+08	1354128732	1478201661	4.36005e+08	7.13693e+08	7.90082e+08	9.50104e+08	1132313794	2991557996	1541467299	1253459477	3.92398e+08	3001951222	8.64645e+08
Com_196_neg	Citric acid	C6 H8 O7	192.027	1.098	191.019	Full match	Full match	Full match	6.01253e+08	4.45413e+08	4470978265	5634976542	6.03339e+08	1433167676	9.77589e+08	3.09082e+08	8500573337	3.04409e+08	706086698	3.64837e+08	3.11664e+08	5911432887	229628406	4.15949e+08
Com_202_neg	O-Acetylserine	C5 H9 N O4	147.053	1.316	146.046	Full match	Full match	Full match	1.92701e+08	1880988027	6253510588	1676931507	2432605103	1163903718	502284738	2.88453e+08	3421563080	1281359428	2.76412e+08	291767704	4.95864e+08	9.97882e+08	572760499	2661775034
Com_234_neg	Asparagine	C4 H8 N2 O3	132.053	1.261	131.046	Full match	Full match	Full match	9.98471e+07	5.313e+08	5479639838	1751749300	2866670946	499404938	2.91154e+08	9.63864e+07	3236341230	3.8503e+08	2.39811e+08	2.08901e+08	5.94395e+08	8.38052e+08	2.36456e+08	2735744767
Com_238_neg	5-Aminovaleric acid	C5 H11 N O2	117.079	1.539	116.072	Full match	Full match	Full match	4.15899e+08	2845700405	9.8352e+08	1650558381	2358125073	9.51198e+08	7.6736e+08	5.94121e+08	1788704359	2140121194	7.15277e+08	1186593022	8.4696e+08	6.84673e+08	9.87667e+08	4555448208
Com_256_neg	4-Aminohippuric acid	C9 H10 N2 O3	194.069	5.256	193.062	Full match	Full match	Full match	2.58047e+08	8.09879e+07	7.70519e+06	6.70701e+07	5.20317e+07	8.02255e+06	3.43963e+07	4.74121e+07	1.75894e+07	1.00284e+07	1.5241e+08	1588047677	3.61831e+08	8.62843e+06	2.26436e+08	8.91389e+07
Com_296_neg	Arbutin	C12 H16 O7	272.089	2.66	271.082	Full match	Full match	No results	1100404736	2433527296	1722149240	1715728156	1515278623	8.30666e+08	1226562887	6.46121e+08	2777653275	1917370088	1006276548	1001729663	2018632707	1184792256	1666801487	1743198824
Com_314_neg	D-(-)-Lyxose	C5 H10 O5	150.053	1.321	149.045	Full match	Full match	Full match	1105310610	1470582553	1569708028	1657968158	9.73925e+08	1087174013	1215604068	6.44672e+08	2108492307	2383182483	1526280386	1131889935	1127988643	1341354898	1688014359	1159933548
Com_328_neg	L-Threonic acid	C4 H8 O5	136.037	1.236	135.03	Full match	Full match	No results	7.2676e+08	5.69744e+08	1.83328e+08	8.3438e+08	1292011427	685463378	4.97526e+08	4.95832e+08	9.20637e+08	4.34204e+08	1122762835	1045352178	7.95589e+08	3.43074e+08	1460586796	4.16066e+08
Com_335_neg	4-Anisic acid	C8 H8 O3	152.047	10.045	151.04	Full match	Full match	Full match	2.98176e+08	871657523	3161594697	3.40373e+08	319194627	4.611e+08	1.11571e+08	4.54935e+08	1783203724	1781440175	6.06481e+08	6.18561e+08	2.05656e+08	8.39671e+08	3.31696e+08	1989530691
Com_337_neg	1,5-Anhydro-D-glucitol	C6 H12 O5	164.068	1.341	163.061	Full match	Full match	Full match	9.30787e+08	5.44248e+08	2.99929e+08	4.94856e+08	6.81597e+08	2.65987e+08	3.45844e+08	2.14197e+08	3.91235e+08	3.01851e+08	402107859	6.52091e+08	7.79931e+08	1.77762e+08	1935947995	5.04139e+08
Com_380_neg	3,5-Dihydroxybenzoic acid	C7 H6 O4	154.026	7.649	153.019	Full match	Full match	Full match	6.10057e+08	1535885430	6.78447e+08	1239774225	1077903968	5.0571e+08	5.79432e+08	3.69902e+08	1151305986	1252616545	4.88553e+08	5.01014e+08	1411170552	6.40155e+08	9.52655e+08	1568736336
Com_443_neg	N2-Methylguanosine	C11 H15 N5 O5	297.107	5.695	296.1	Full match	Full match	Full match	3.05418e+08	170730656	7.58964e+06	1.36515e+08	1.12846e+08	7.70491e+06	2.86019e+07	9.299e+07	2.82242e+07	8.78988e+06	3.82934e+08	7.50527e+08	3.89386e+08	8.0869e+06	4.95519e+08	2.07501e+08
Com_489_neg	α-D-Glucose-1,6-bisphosphate	C6 H14 O12 P2	339.996	1.081	338.988	Full match	Full match	Full match	2.80726e+07	2.76178e+06	1.25692e+08	1.7383e+08	4.62664e+06	1289044551	3.82054e+08	849043821	1843103178	6.7427e+08	1.17411e+08	5.28774e+06	7.91283e+07	7.59639e+08	5.1293e+07	1299768147
Com_562_neg	D-Mannose 6-phosphate	C6 H13 O9 P	260.029	1.17	259.022	Full match	Full match	Full match	1.15234e+08	4.92023e+08	9.03158e+07	6.77131e+08	4.40187e+08	1410573394	5.29061e+08	6.87957e+08	1120364482	9.57531e+08	4.78876e+08	5.76e+07	1.70718e+08	928566304	6.14062e+08	6.54574e+08
Com_564_neg	Protocatechuic acid	C7 H6 O4	154.026	2.883	153.019	Full match	Full match	Full match	1.42216e+08	1.97978e+07	7.40623e+08	1.52411e+08	8.07054e+07	5.93695e+07	6.23073e+07	1.88178e+08	2.49588e+08	6.5941e+08	3.45388e+08	2.03014e+08	1.85763e+08	4.42009e+08	6.60201e+08	1603716330
Com_592_neg	N-Acetyl-DL-norvaline	C7 H13 N O3	159.089	1.981	158.082	Full match	Full match	Full match	2.43788e+08	9.90333e+07	2.92857e+07	1.20739e+08	1.01012e+08	2.66341e+07	4.71301e+07	3.6177e+07	6.30109e+07	3.46e+07	2.3557e+08	5.67037e+08	2.37636e+08	3.36898e+07	3.33026e+08	8.63405e+07
Com_603_neg	Oleoyl-L-α-lysophosphatidic acid	C21 H41 O7 P	436.259	15.115	435.252	Full match	Full match	Full match	1.61404e+08	1.52341e+08	7.71127e+07	3.93824e+08	3.43826e+08	1316897516	7.7182e+08	6.99037e+08	1.94636e+08	628139035	141661295	3.06378e+07	1.13848e+08	6.39037e+08	5.98992e+07	3.46484e+08
Com_657_neg	Catechol	C6 H6 O2	110.037	5.467	109.029	Full match	Full match	Full match	3.97461e+08	3.11639e+08	2.53767e+07	2.88225e+08	3.00226e+08	2.93099e+07	7.65956e+07	2.33394e+08	1.13212e+08	2.8219e+07	2.64686e+08	5.15027e+08	3.0747e+08	2.06071e+07	5.26347e+08	1.66987e+08
Com_669_neg	Threonine	C4 H9 N O3	119.058	1.3	118.051	Full match	Full match	Full match	1.95465e+08	8.56356e+08	9.49335e+08	916438481	1170120825	3.52882e+08	2.93077e+08	2.10057e+08	9.94485e+08	6.50248e+08	2.09254e+08	4.43065e+08	3.36552e+08	3.36385e+08	3.29688e+07	1364403284
Com_691_neg	4-Methylcatechol	C7 H8 O2	124.052	7.805	123.045	Full match	Full match	No results	3.74027e+08	3.49138e+08	1.35121e+07	1.97662e+08	2.41098e+08	2.03454e+07	9.80942e+07	1.24641e+08	7.00754e+07	2.01544e+07	4.32179e+08	4.66704e+08	6.21193e+08	1.91692e+07	9.35562e+08	375315583
Com_763_neg	4-Nitrophenol	C6 H5 N O3	139.027	9.461	138.02	Full match	Full match	Full match	3.61041e+08	4.59414e+08	7.3406e+08	8.87865e+08	5.66061e+08	3.59486e+08	4.06824e+08	5.20602e+08	1106569227	7.31219e+08	4.12012e+08	4.39511e+08	3.66033e+08	8.47333e+08	3.34509e+08	5.40109e+08
Com_828_neg	DL-Tryptophan	C11 H12 N2 O2	204.09	6.381	203.083	Full match	Full match	Full match	2.82874e+08	3.26333e+08	5.06223e+08	3.79797e+08	3.9919e+08	1.0856e+08	4.77196e+07	3.79404e+07	8.65283e+08	1.1388e+08	7.49015e+07	4.06852e+08	2.06914e+08	1.66082e+08	9.33217e+07	9.88019e+08
Com_904_neg	Mesaconic acid	C5 H6 O4	130.027	1.09	129.019	Full match	Full match	Full match	1.83983e+08	5.26317e+08	1.90813e+08	5.84451e+08	1.54797e+08	1.81892e+08	1.14698e+08	1.53066e+08	7.54302e+08	213953539	310958258	1.83802e+08	5.79637e+08	393443997	419287423	254689973
Com_985_neg	β-D-Glucopyranuronic acid	C6 H10 O7	194.042	1.304	193.035	Full match	Full match	Full match	142102945	1.14997e+08	1.07095e+08	1.78067e+08	4.7237e+08	178042397	1.19146e+08	1.06161e+08	1.54265e+08	1116604640	2.96355e+08	2.15978e+08	1.135e+08	5.42476e+07	4.02691e+08	1.39265e+08
Com_991_neg	Adrenic acid	C22 H36 O2	332.271	15.441	331.264	Full match	Full match	No results	3.81659e+07	3.68359e+08	2.6589e+07	6.09866e+07	1.10619e+08	6.82854e+08	189035000	4.26386e+08	8.52037e+06	2.10359e+08	8.66257e+07	2.05892e+07	4.54504e+07	1.59265e+08	1.60294e+07	9.78997e+07
Com_1109_neg	D-Ribulose 5-phosphate	C5 H11 O8 P	230.019	1.176	229.012	Full match	Full match	Full match	9.4581e+07	6.914e+07	4.58674e+07	1.60164e+08	8.85509e+07	1.37306e+08	1.15308e+08	3.69304e+08	2.62969e+08	1.24554e+08	2.80125e+08	9.14336e+07	2.01266e+08	1.18576e+08	3.66477e+08	1.13505e+08
Com_1185_neg	Dodecanedioic acid	C12 H22 O4	230.152	10.053	229.144	Full match	Full match	No results	4.73098e+08	7.87149e+07	5.17971e+07	3.146e+08	7.15704e+07	5.09181e+07	4.44802e+07	2.80864e+07	1.32691e+08	1.40571e+08	8.64272e+07	8.93461e+07	1.47847e+08	3.24033e+07	1.12688e+08	121902842
Com_1196_neg	2-Furoylglycine	C7 H7 N O4	169.037	2.888	168.03	Full match	Full match	No results	1.15997e+08	6.05611e+07	4.60422e+06	6.2912e+07	4.81314e+07	6.15059e+06	2.21039e+07	3.79381e+07	1.63584e+07	6.86907e+06	8.5827e+07	2.68709e+08	1.62917e+08	6.33762e+06	1.63715e+08	5.68644e+07
Com_1252_neg	3-Hydroxymandelic acid	C8 H8 O4	168.042	4.032	167.035	Full match	Full match	Full match	1.02206e+08	6.55955e+07	1.37196e+07	6.79339e+07	8.22111e+07	1.01074e+07	1.99604e+07	3.16768e+07	2.50135e+07	1.56518e+07	8.03136e+07	2.55982e+08	1.12638e+08	1.47878e+07	1.50641e+08	8.49609e+07
Com_1292_neg	Ferulic acid	C10 H10 O4	194.058	5.644	193.05	Full match	Full match	Full match	2.48571e+08	2.80628e+08	3.60751e+08	1.42463e+08	1.76141e+08	5.87024e+07	8.69205e+07	6.05732e+07	2.81635e+08	3.1709e+08	1.15368e+08	2.47839e+08	1.27604e+08	2.3629e+08	1.38798e+08	2.01867e+08
Com_1295_neg	3-Hydroxydecanoic acid	C10 H20 O3	188.141	12.378	187.134	Full match	Full match	Full match	9.86713e+07	3.7137e+08	3.92254e+08	8.81124e+07	4.12723e+08	7.11355e+07	7.95504e+07	4.70345e+07	2.54431e+08	5.80368e+08	1.37e+08	246546156	5.80834e+07	2.12988e+08	3.61461e+07	1.11117e+08
Com_1299_neg	N-Acetyl-D-alloisoleucine	C8 H15 N O3	173.105	6.737	172.098	Full match	Full match	Full match	7.15216e+07	5.49199e+07	1.0524e+07	4.27534e+07	5.03694e+07	1.22992e+07	1.71924e+07	1.8091e+07	2.73968e+07	1.49434e+07	2.07371e+08	245389110	1.74245e+08	1.03935e+07	1.74578e+08	5.05279e+07
Com_1340_neg	D-α-Hydroxyglutaric acid	C5 H8 O5	148.037	1.116	147.03	Full match	Full match	Full match	1.61289e+08	2.27159e+08	1.16127e+08	1.62699e+08	196526762	5.1029e+07	7.18549e+07	5.75272e+07	2.35668e+08	1.77505e+08	9.52286e+07	2.36868e+08	7.52586e+07	1.35156e+08	8.92363e+07	7.88515e+07
Com_1516_neg	N-Acetylalanine	C5 H9 N O3	131.058	1.46	130.051	Full match	Full match	Full match	1.80827e+08	1.66041e+08	1.25472e+08	1.63888e+08	1.48654e+08	9.97823e+07	9.01858e+07	5.56208e+07	2.48885e+08	1.52548e+08	1.97473e+08	2.08161e+08	1.9903e+08	7.94261e+07	2.7639e+08	2.78614e+08
Com_1600_neg	Υ-Aminobutyric acid (GABA)	C4 H9 N O2	103.063	1.313	102.056	Full match	Full match	Full match	5.7091e+07	1.84826e+08	4.30761e+08	4.19568e+08	1.8573e+08	1.40832e+08	7.70598e+07	3.36294e+07	4.01867e+08	9.65073e+07	5.76534e+07	8.32261e+07	7.3365e+07	1.60769e+08	9.90372e+07	5.19713e+08
Com_1632_neg	2-Furoic acid	C5 H4 O3	112.016	1.174	111.009	Full match	Full match	Full match	9.83614e+07	3.40979e+08	2.01082e+08	5.16716e+07	103316984	1.42541e+08	6.88008e+07	1.70455e+08	3.46316e+08	9.2214e+07	270207928	1.32895e+08	1.4448e+08	2.10794e+08	1.30675e+08	139077100
Com_1920_neg	2-Hydroxyvaleric acid	C5 H10 O3	118.063	2.125	117.056	Full match	Full match	Full match	6.27863e+07	5.92551e+07	2.58718e+07	9.46276e+07	2.71565e+08	1.71788e+08	3.49608e+07	2.75741e+07	7.0651e+07	5.2627e+08	1.03902e+08	8.26697e+07	6.68297e+07	2.45306e+07	9.13722e+07	1.44513e+08
Com_2004_neg	Cholic acid	C24 H40 O5	408.287	11.258	407.28	Full match	Full match	Full match	7.96478e+07	5.18913e+07	1.52913e+06	5.0533e+07	3.85753e+07	2.33863e+06	1.45206e+07	1.24402e+07	4.36059e+06	1.46381e+06	9.2913e+07	1.51386e+08	109076841	1.30746e+06	6.74859e+07	8.8196e+07
Com_2009_neg	D-(-)-Mannitol	C6 H14 O6	182.079	1.309	181.072	Full match	Full match	Full match	1.7941e+08	7.34366e+07	5.3512e+07	1.98778e+08	150641121	7.53292e+07	5.55443e+07	7.88991e+07	1.21307e+08	1.02658e+08	215902653	1.43136e+08	1.88077e+08	5.11745e+07	1.77015e+08	1.22844e+08
Com_2174_neg	3,4,5-trihydroxycyclohex-1-ene-1-carboxylic acid	C7 H10 O5	174.053	7.94	173.045	Full match	Full match	No results	1.94727e+08	2.95198e+08	1.37525e+08	6.95579e+07	1.70432e+08	1.14346e+07	1.21031e+08	1.49695e+08	1.08253e+08	1.93376e+08	193976373	9.91109e+07	2.15314e+08	1.04784e+08	8.05928e+07	7.00217e+07
Com_2534_neg	(2R)-2,3-Dihydroxypropanoic acid	C3 H6 O4	106.027	1.231	105.019	Full match	Full match	Full match	1.30164e+08	2.52506e+08	1.49051e+08	3.09244e+08	2.758e+08	2.29613e+08	211450599	9.20756e+07	4.93947e+08	2.8046e+08	1.59389e+08	7.31958e+07	1.23386e+08	1.83319e+08	2.05573e+08	1.19454e+08
Com_2545_neg	Ethylmalonic acid	C5 H8 O4	132.042	1.214	131.035	Full match	Full match	Full match	8.5846e+07	9.94376e+07	9.25045e+07	2.11273e+08	1.51064e+08	7.9887e+07	9.32767e+07	1.00892e+08	192761862	8.12935e+07	9.80633e+07	1.13546e+08	1.39434e+08	7.72108e+07	1.99706e+08	1.25508e+08
Com_2669_neg	3,3-Dimethylglutaric acid	C7 H12 O4	160.073	2.92	159.066	Full match	Full match	Full match	7.91304e+06	7.30502e+06	7.17161e+06	9.8165e+06	6.99805e+06	5.75817e+06	5.07156e+06	3.90924e+06	1.1727e+07	7.81742e+06	2.24626e+07	8.24377e+07	166223997	1.057e+07	4.35187e+07	1.01468e+07
Com_2898_neg	trans-Cinnamic acid	C9 H8 O2	148.052	9.45	147.045	Full match	Full match	No results	16254379	1.45423e+07	1.37128e+08	5.85309e+07	1.86287e+07	2.40246e+07	2.00382e+08	2.3161e+07	2.34223e+08	8.97341e+07	1.42392e+07	4.70562e+07	3.01757e+07	1.09428e+08	2.51468e+07	1.82221e+07
Com_3701_neg	Guanosine monophosphate (GMP)	C10 H14 N5 O8 P	363.058	1.381	362.051	Full match	Full match	Full match	4.98852e+06	1.64947e+07	1.82026e+07	8.61003e+07	1.85995e+07	115412011	4.35971e+07	4.12587e+07	5.81514e+07	4.22923e+07	2.61869e+07	7.22689e+06	1.36276e+07	1.79922e+07	1.38429e+08	6.83483e+07
Com_4413_neg	Cyclic ADP-ribose	C15 H21 N5 O13 P2	541.061	2.046	540.054	Full match	Full match	No results	1.076e+07	7.20561e+06	2.40114e+07	1.00095e+08	3.82962e+07	7.75535e+07	4.35227e+07	7.44697e+07	2.30439e+08	4.65654e+07	4.8455e+07	9.81689e+06	3.75205e+07	1.05953e+08	7.01793e+07	3.10558e+07
Com_4433_neg	Caffeic acid	C9 H8 O4	180.042	2.396	179.035	Full match	Full match	No results	1.36711e+07	1.74604e+07	3.22798e+07	2.68958e+07	1.54929e+07	3.47446e+07	2.05683e+07	1.06915e+07	9.01836e+07	1.91646e+08	1.17685e+07	1.54853e+07	1.30037e+07	1.66971e+08	1.167e+07	1.67014e+07
Com_4541_neg	Quinaldic acid	C10 H7 N O2	173.048	7.89	172.04	Full match	Full match	Full match	3.82265e+07	3.85268e+07	2.36152e+07	6.62038e+07	4.71629e+07	1.05907e+07	2.80014e+07	1.16191e+07	3.02609e+07	1.9969e+07	3.34707e+07	5.60058e+07	7.79278e+07	1.30159e+07	7.7348e+07	3.66384e+07
Com_4658_neg	L-Cysteine-S-sulfate	C3 H7 N O5 S2	200.976	1.214	199.969	Full match	Full match	Full match	2.07117e+07	1.23501e+08	8.36892e+06	3.88568e+07	6.73282e+07	1.46599e+06	3.1256e+07	990123	2.98466e+06	2.80241e+06	1.43967e+06	1.69332e+07	8.15401e+06	1.2939e+06	1.52804e+06	3.99296e+07
Com_4667_neg	5-Methoxysalicylic acid	C8 H8 O4	168.042	5.509	167.035	Full match	Full match	Full match	7.19692e+07	1.08732e+08	1.30674e+08	1.10746e+08	9.0701e+07	6.53331e+07	7.59647e+07	3.24271e+07	1.56551e+08	104283769	6.15814e+07	5.42601e+07	6.30926e+07	6.76429e+07	8.66942e+07	1.00028e+08
Com_4712_neg	Pyrrole-2-carboxylic acid	C5 H5 N O2	111.032	2.34	110.025	Full match	Full match	No results	5.42467e+07	6.59303e+07	6.51029e+07	101530727	5.8254e+07	4.65754e+07	3.44479e+07	3.98165e+07	9.17484e+07	9.58601e+07	7.66945e+07	4.06092e+07	5.70135e+07	6.83891e+07	7.8332e+07	9.24455e+07
Com_4952_neg	N-Acetyl-α-D-glucosamine 1-phosphate	C8 H16 N O9 P	301.056	1.182	300.049	Full match	Full match	Full match	1.58857e+07	7.1152e+07	8.48082e+06	9.907e+07	101771176	9.27721e+07	6.13684e+07	4.35768e+07	6.65493e+07	1.57535e+08	7.2417e+07	4.81357e+06	1.45382e+07	2.80331e+07	6.24474e+07	5.93251e+07
Com_5090_neg	Orotic acid	C5 H4 N2 O4	156.017	1.4	155.01	Full match	Full match	Full match	1.18586e+07	1.58147e+07	3.22818e+07	9.81237e+06	1.67466e+07	8.16792e+06	8.00407e+06	3.93573e+06	1.03892e+07	1.61992e+07	1.93534e+07	3.00127e+07	2.397e+07	8.42595e+06	3.36749e+07	1.3101e+08
Com_5177_neg	Phosphoenolpyruvic acid	C3 H5 O6 P	167.982	1.102	166.975	Full match	Full match	Full match	1.9752e+07	1.62986e+07	1.04925e+07	7.52458e+07	4.09154e+07	6.22738e+07	5.63754e+07	4.7276e+07	7.45145e+07	1.00807e+08	1.61953e+07	1.40578e+07	8.67136e+06	2.64288e+07	2.1885e+07	1.2814e+08
Com_5252_neg	6-Hydroxycaproic acid	C6 H12 O3	132.079	2.808	131.071	Full match	Full match	Full match	4.37441e+07	7.41855e+07	4.39468e+07	9.87076e+07	6.91781e+07	6.00366e+07	4.88645e+07	2.28356e+07	1.28885e+08	4.8362e+07	2.96588e+07	3.74421e+07	7.29431e+07	8.61079e+07	4.94394e+07	7.37277e+07
Com_5633_neg	D-Sedoheptulose 7-phosphate	C7 H15 O10 P	290.039	1.171	289.032	Full match	Full match	No results	1.12708e+07	3.68121e+07	4.13106e+06	8.54746e+07	1.9665e+07	8.51212e+07	4.5802e+07	5.46602e+07	1.38579e+08	1.01376e+08	3.19266e+07	2.65204e+06	1.12701e+07	5.23249e+07	5.22156e+07	4.44165e+07
Com_5728_neg	2'-Deoxyinosine	C10 H12 N4 O4	252.085	4.187	251.078	Full match	Full match	Full match	2.43515e+07	9.52248e+07	1.8859e+06	1.85644e+07	3.39475e+07	2.28674e+06	1.18118e+06	3.01254e+06	2.61471e+06	6.39181e+06	1.51107e+07	2.11038e+07	1.49884e+07	2.15439e+06	1.66445e+07	6.15991e+07
Com_5946_neg	Uridine 5'-diphosphoglucuronic acid	C15 H22 N2 O18 P2	580.034	1.117	579.027	Full match	Full match	Full match	2.01205e+06	1.33428e+07	7.3875e+06	4.05621e+07	1.12731e+07	6.55298e+07	2.80762e+07	5.10693e+07	7.43467e+07	2.2478e+07	1.15352e+07	1.70087e+06	1.00894e+07	3.30685e+07	3.81025e+07	3.96003e+07
Com_6560_neg	4-Amino-5-imidazolecarboxamide	C4 H6 N4 O	126.054	5.758	125.047	Full match	Full match	Full match	4.52348e+06	2.08947e+06	908875	3.1633e+06	3.68075e+06	627569	969034	2.8555e+06	2.5575e+06	863753	5.62947e+06	3.5025e+07	2.03055e+07	972131	7.0867e+06	7.19761e+06
Com_7219_neg	Suberic acid	C8 H14 O4	174.089	14.549	173.082	Full match	Full match	Full match	9.09384e+06	9.96974e+06	1.18383e+07	1.40655e+07	7.81284e+06	8.10737e+06	8.06104e+06	6.6622e+06	1.82561e+07	1.228e+07	6.09684e+06	1.25307e+07	9.92415e+06	2.44857e+07	1.36817e+07	8.27008e+07
Com_7662_neg	Uridine monophosphate (UMP)	C9 H13 N2 O9 P	324.035	1.289	323.027	Full match	Full match	Full match	5.49614e+06	1.08144e+07	5.30843e+07	3.97836e+07	1.68781e+07	4.60332e+07	3.20389e+07	1.48084e+07	6.33699e+07	1.36441e+07	1.31472e+07	4.65775e+06	6.54507e+06	2.59818e+07	5.47041e+07	4.1562e+07
Com_9509_neg	9-(3-O-Methylpentofuranosyl)-1,9-dihydro-6H-purin-6-one	C11 H14 N4 O5	282.096	5.779	281.089	Full match	Full match	No results	9.96381e+06	1.88372e+07	2.58714e+06	1.10953e+07	1.12234e+07	2.64685e+06	3.23814e+06	3.28758e+06	7.61453e+06	5.50236e+06	2.32348e+07	2.12934e+07	1.37135e+07	2.54909e+06	1.31773e+07	1.87704e+07
Com_9512_neg	Pyrogallol	C6 H6 O3	126.031	5.873	125.024	Full match	Full match	Full match	3.71638e+07	2.01001e+07	1.72517e+07	2.33555e+07	1.79486e+07	1.22929e+07	1.16374e+07	8.05701e+06	2.57791e+07	1.80284e+07	2.23404e+07	1.60501e+07	2.3814e+07	1.74864e+07	2.71823e+07	2.3299e+07
Com_9587_neg	D-(-)-Salicin	C13 H18 O7	286.105	7.039	285.097	Full match	Full match	No results	1.77291e+07	4.78125e+07	5.87236e+07	1.94022e+07	1.9282e+07	1.16071e+07	2.05734e+07	4.97054e+06	4.23717e+07	5.27829e+07	1.51615e+07	7.43121e+06	2.48718e+07	3.82913e+07	25128533	3.14084e+07
Com_10752_neg	Genistein	C15 H10 O5	270.052	11.041	269.045	Full match	Full match	No results	891563	6.71933e+06	2.81737e+06	2.25358e+06	1.2406e+07	2.81066e+06	2.28689e+06	637133	3.67197e+06	1.00473e+06	1.98904e+06	1.79715e+06	2.79301e+07	509354	2.64393e+06	867549
Com_12409_neg	N-Acetyl-L-phenylalanine	C11 H13 N O3	207.089	3.417	206.082	Full match	Full match	Full match	7.19708e+06	1.26219e+07	6.69414e+06	8.45947e+06	1.16625e+07	4.59159e+06	5.10652e+06	4.05752e+06	1.11718e+07	8.68426e+06	7.47315e+06	1.45383e+07	8.9539e+06	7.02491e+06	1.1573e+07	1.31724e+07
Com_12497_neg	Uridine 5'-diphosphogalactose	C15 H24 N2 O17 P2	566.055	1.186	565.048	Full match	Full match	Full match	1.67875e+06	2.65747e+06	5.51411e+06	1.62744e+07	2.17252e+06	3.4076e+07	1.39607e+07	1.41021e+07	6.2823e+07	6.20976e+06	1.41067e+06	935488	1.29838e+06	3.54097e+07	9.56554e+06	6.91717e+06
Com_14785_neg	D-(+)-Tryptophan	C11 H12 N2 O2	204.09	6.761	203.082	Full match	Full match	Full match	7.00232e+06	7.48075e+06	1.1275e+07	5.28745e+06	4.58439e+06	2.09282e+06	1.47471e+06	786175	1.52983e+07	4.67261e+06	2.1064e+06	4.96641e+06	2.60752e+06	4.41864e+06	2.57257e+06	3.00336e+07
Com_26499_neg	Naringenin	C15 H12 O5	272.068	10.848	271.061	Full match	Full match	No results	718121	611618	1.15259e+07	973595	752581	3.82532e+06	839211	628188	2.55826e+06	7.72536e+06	1.20628e+06	1.62349e+06	1.00313e+06	2.61543e+06	1.59443e+06	3.01664e+06
Com_2_neg	Phenylacetylglycine	C10 H11 N O3	193.074	6.93	192.066	Full match	Full match	Full match	63212260586	34959422070	2.21457e+08	37413000749	29048234894	2264115333	8540535165	21440191758	6531416484	2514297476	75682218068	120000000000	117000000000	2023050487	110000000000	58587498503
Com_12_neg	Hippuric acid	C9 H9 N O3	179.058	6.132	178.051	Full match	Full match	Full match	16322556594	23396737778	7.43659e+07	10970337975	1031643767	2.81554e+08	2837612035	9956985475	3609393521	5.31398e+08	26582390343	61897369543	55290402726	5.53417e+08	49659625532	22651650497
Com_81_neg	4-Pyridoxic acid	C8 H9 N O4	183.053	6.529	182.046	Full match	Full match	Full match	5053236019	2771162200	3.62953e+08	3164234514	3478891700	3.25591e+08	1077414777	1366132749	8.68354e+08	3.86346e+08	4196104214	5317380671	3285328757	2.62386e+08	6057047977	2908606470
Com_204_neg	Taurine	C2 H7 N O3 S	125.015	1.176	124.007	Full match	Full match	Full match	1.41938e+07	1.72374e+07	5.9034e+08	5345683808	3646823792	4443768935	2693472893	2546147334	7644517057	9.09571e+06	4.94741e+07	8.73317e+06	1.85776e+07	3881786090	5.95174e+07	1752848751
Com_464_neg	Adenosine 5'-monophosphate	C10 H14 N5 O7 P	347.063	1.756	346.056	Full match	Full match	Full match	3.46985e+07	1.1951e+07	5.92664e+07	7.05872e+08	8.13382e+07	6.70963e+08	5.82067e+08	4.08085e+08	650823631	2.21934e+08	2.17285e+08	7.30555e+06	1.5021e+08	4.4237e+08	1345685904	6.32843e+08
Com_350_neg	D-Raffinose	C18 H32 O16	504.169	1.464	503.162	Full match	Full match	Full match	7.28575e+08	1610832289	7.8221e+08	1802235342	1249265457	1356039018	2043293726	5.19842e+08	3510639772	1070479195	4.0456e+08	3.292e+08	9.47599e+08	1449925400	1138906475	474934312
Com_448_neg	Azelaic acid	C9 H16 O4	188.105	4.18	187.098	Full match	Full match	Full match	3.90692e+08	6.77088e+08	5.81872e+08	1040379119	710738448	4.47075e+08	2.30898e+08	1.92036e+08	1063346331	5.63821e+08	1.96437e+08	7.43746e+08	4.15466e+07	5.62089e+08	3.84806e+07	8.71066e+07
Com_1045_neg	Guanosine	C10 H13 N5 O5	283.092	4.02	282.084	Full match	Full match	Full match	3.16152e+08	4.86355e+08	230066477	5.75332e+08	1.55144e+08	2.35317e+08	8.08372e+07	1.86327e+08	3.32963e+08	5.53389e+08	4.22109e+08	3.08845e+08	2.64222e+08	3.74865e+08	5.70752e+08	8.00456e+08
Com_3642_neg	L-Glutathione (reduced)	C10 H17 N3 O6 S	307.084	8.035	306.076	Full match	Full match	Full match	2.79445e+07	8.8953e+06	1.05042e+07	1.28304e+08	3.68243e+07	1.17845e+08	3.43422e+07	3.01666e+07	2.67721e+08	8.40553e+06	6.104e+07	6.7232e+06	9.508e+07	1.01647e+08	1.41507e+08	5.92949e+07
Com_1677_neg	Adenine	C5 H5 N5	135.054	6.174	134.047	Full match	Full match	Full match	1.77692e+08	5.66845e+07	3.99315e+08	4.58089e+08	9.80388e+07	3.34349e+08	1.60395e+08	7.90229e+07	7.78231e+08	4.18198e+08	1.78908e+08	2.50231e+07	133696018	5.28149e+08	3.39265e+08	264683652
Com_479_neg	2-Hydroxyhippuric acid	C9 H9 N O4	195.053	4.146	194.046	Full match	Full match	Full match	1.15051e+08	1.81055e+08	6.3391e+06	1.37518e+08	6.87542e+07	4.94821e+06	3.83876e+07	7.61232e+07	3.27779e+07	1.51246e+07	2.00813e+08	6.77781e+08	5.04938e+08	8.18594e+06	7.01385e+08	1.24677e+08
Com_1074_neg	Vanillin	C8 H8 O3	152.047	8.599	151.04	Full match	Full match	Full match	2.37146e+08	449747556	7.80495e+08	2.98165e+08	2.84201e+08	7.09361e+08	2.53656e+08	1.60094e+08	1454886190	743978147	2.09227e+08	2.71892e+08	166365441	6.89828e+08	1.8227e+08	3.14557e+08
Com_956_neg	3-Methylhistidine	C7 H11 N3 O2	169.085	1.825	168.078	Full match	Full match	Full match	603605272	2.33774e+08	7.34284e+06	3.80013e+08	1.42362e+08	2.31652e+07	6.31412e+07	6.85359e+07	2.76476e+07	2.39928e+07	4.33513e+08	2.27504e+08	2.28413e+08	1.20779e+07	3.27044e+08	7.38967e+07
Com_1098_neg	Cytidine	C9 H13 N3 O5	243.085	1.915	242.078	Full match	Full match	Full match	2.0159e+08	5.24929e+08	2.54101e+08	4.29782e+08	4.09814e+08	1.90508e+08	1.58876e+08	1.81481e+08	3.49585e+08	4.55791e+08	1.84195e+08	1.30159e+08	1.43913e+08	3.23586e+08	1.98004e+08	7.89186e+08
Com_550_neg	Xanthosine	C10 H12 N4 O6	284.075	1.902	283.068	Full match	Full match	Full match	2.70825e+08	1.70454e+08	3.39563e+06	1.21527e+08	150090538	1.39548e+08	6.65774e+07	2.01214e+08	7.69543e+07	1.09656e+08	2.85137e+08	6.06984e+08	2.66661e+08	4.24739e+07	4.12765e+08	2.82808e+08
Com_896_neg	Pantothenic acid	C9 H17 N O5	219.111	2.818	218.103	Full match	Full match	Full match	1.72977e+08	2.371e+08	1.3855e+08	2.91824e+08	276209756	148209544	1.37599e+08	1.40607e+08	2.55483e+08	2.2394e+08	3.04539e+08	375272839	1.33886e+08	1.34577e+08	2.3434e+08	386632498
Com_944_neg	Cinnamoylglycine	C11 H11 N O3	205.074	8.83	204.066	Full match	Full match	Full match	1.26142e+08	1.06651e+08	8.03385e+06	7.06115e+07	4.37934e+07	8.071e+06	45595755	4.20184e+07	2.50998e+07	9.39495e+06	8.16787e+07	3.51831e+08	251521608	9.97387e+06	1.89666e+08	1.30655e+08
Com_2806_neg	cis-Aconitic acid	C6 H6 O6	174.016	1.458	173.009	Full match	Full match	Full match	5.31888e+06	1.51393e+07	2.34354e+07	5.07296e+07	1.92467e+07	6.92464e+07	8.73274e+06	127900295	2.219e+08	1.02775e+08	2.46054e+07	1.09695e+07	2.42935e+07	1.01472e+08	3.37127e+07	8.21081e+07
Com_3052_neg	N-Acetyl-L-glutamine	C7 H12 N2 O4	188.079	1.415	187.072	Full match	Full match	No results	8.89292e+07	4.77055e+07	1.10407e+08	9.96077e+07	2.03419e+08	1.54954e+08	5.71364e+07	2.67855e+07	143738777	2.22938e+08	1.29562e+08	7.52911e+07	1.15818e+08	2.63933e+07	1.18573e+08	1.09884e+08
Com_114_neg	D-(-)-Quinic acid	C7 H12 O6	192.063	1.228	191.056	Full match	Full match	Full match	3.48634e+08	1924757119	1709842935	1791489099	2352864184	1536561548	9.81323e+08	1289687150	1736852559	12179432212	1194056516	8.25019e+08	7.32876e+08	3379015203	1342624064	3264251478
Com_2977_neg	N-Acetyl-DL-glutamic acid	C7 H11 N O5	189.064	1.203	188.056	Full match	Full match	Full match	2.25006e+07	2.35016e+07	3.45397e+07	6.30881e+07	2.2577e+08	8.30464e+07	5.3361e+07	1.67717e+07	1.00812e+08	2.90415e+07	2.71597e+07	2.09378e+07	2.38436e+07	2.51478e+07	4.53677e+07	3.41168e+07
Com_1222_neg	N-Acetylneuraminic acid	C11 H19 N O9	309.106	1.364	308.099	Full match	Full match	Full match	9.33114e+07	4.48221e+08	5.56338e+08	3.58144e+08	3.53218e+08	264064780	2.01968e+08	7.27789e+07	1190314914	8.70052e+08	1.49623e+08	2.42613e+08	2.81444e+08	1.99794e+08	4.02018e+08	6.55545e+08
Com_339_neg	Uridine	C9 H12 N2 O6	244.069	2.321	243.062	Full match	Full match	Full match	7.91993e+08	1796790322	6.55068e+08	1529749043	7.10077e+08	469628683	2.08526e+08	6.15434e+08	8.34745e+08	1537947752	1431982925	781071328	1174428803	7.9765e+08	1744092398	1796583745
Com_2274_neg	Adenosine 3'5'-cyclic monophosphate	C10 H12 N5 O6 P	329.052	6.073	328.045	Full match	Full match	Full match	8.09023e+06	2.03385e+06	2.31476e+06	7.68972e+06	3.37586e+06	1.29656e+07	2.46523e+06	4.0835e+06	1.44776e+07	6.68393e+06	4.71337e+06	1.30275e+08	3.92614e+07	1.54395e+06	8.66666e+07	7.91207e+06
Com_605_neg	L-Histidine	C6 H9 N3 O2	155.069	1.373	154.062	Full match	Full match	Full match	1.19296e+08	7.04484e+08	1.34893e+08	2.86053e+08	844028000	1.60572e+08	118227617	9.80975e+07	2.99517e+08	2.38487e+08	2.09079e+08	3.44957e+08	3.26191e+08	1.22429e+08	3.28509e+08	1497705312
Com_2317_neg	Salicylic acid	C7 H6 O3	138.031	1.385	137.024	Full match	Full match	Full match	2.21887e+08	1.56998e+08	3.05727e+08	3.10836e+08	1.80209e+08	1.75722e+08	2.10219e+08	6.61699e+07	4.39496e+08	1.51279e+08	7.55218e+07	6.18878e+07	1.01419e+08	1.30711e+08	1.47443e+08	9.56879e+07
Com_716_neg	Pimelic acid	C7 H12 O4	160.073	1.379	159.066	Full match	Full match	Full match	2.08742e+08	7.53035e+07	1.67402e+08	195340948	8.03997e+07	6.43871e+07	6.28285e+07	5.23948e+07	6.30668e+07	7.44357e+07	2.07639e+08	4.72578e+08	4.89059e+08	6.7561e+07	6.34134e+08	9.95385e+07
Com_1692_neg	Homovanillic acid	C9 H10 O4	182.058	4.012	181.051	Full match	Full match	Full match	6.99903e+07	4.47049e+07	2.24489e+07	5.30369e+07	4.71414e+07	2.03354e+07	1.86837e+07	2.17537e+07	3.66486e+07	3.08359e+07	6.10618e+07	1.82037e+08	8.06956e+07	2.22743e+07	9.60781e+07	5.88441e+07
Com_3174_neg	2-Anisic acid	C8 H8 O3	152.047	1.576	151.04	Full match	Full match	Full match	3.98955e+07	5.54831e+07	6.10383e+07	7.2176e+07	5.28601e+07	4.19981e+07	3.76053e+07	2.30882e+07	9.29565e+07	5.64115e+07	3.69198e+07	8.67029e+07	6.9684e+07	8.79294e+07	6.99891e+07	6.9825e+07
Com_708_neg	trans-Aconitic acid	C6 H6 O6	174.016	1.168	173.009	Full match	Full match	Full match	3.00424e+08	2.20509e+08	1.64141e+08	3.53093e+08	1.47526e+08	1.56793e+08	120091274	8.51798e+07	5.48253e+08	1.87714e+08	5.97701e+07	4.77014e+08	6.86168e+08	3.35298e+08	2.88666e+08	1.08331e+08
Com_8818_neg	(±)-Abscisic acid	C15 H20 O4	264.136	9.179	263.128	Full match	Full match	No results	4.12522e+07	3.37246e+07	1.59164e+07	2.33018e+07	1.6151e+07	2.12509e+07	1.85132e+07	7.68472e+06	4.59631e+07	9.61634e+06	6.51325e+06	1.44256e+07	2.11322e+07	1.64599e+07	1.73452e+07	2.13294e+07
Com_6675_neg	UDP-N-acetylglucosamine	C17 H27 N3 O17 P2	607.082	1.252	606.075	Full match	Full match	Full match	3.98977e+06	6.41408e+06	9.57373e+06	3.36345e+07	7.872e+06	8.12392e+07	3.62785e+07	2.07309e+07	8.4404e+07	2.08424e+07	7.66345e+06	2.62648e+06	8.19342e+06	4.38091e+07	2.33166e+07	1.69059e+07
Com_5132_neg	Docosahexaenoic Acid	C22 H32 O2	328.24	14.872	327.232	Full match	Full match	No results	3.73507e+06	3.29317e+07	4.06217e+06	9.6205e+06	1.12599e+07	1.13818e+08	2.27913e+07	4.63682e+07	4.20929e+06	2.08589e+07	1.69135e+07	1.63351e+06	9.61694e+06	1.68109e+07	2.08132e+06	4.9178e+06
Com_10305_neg	N-Acetylornithine	C7 H14 N2 O3	174.1	1.931	173.093	Full match	Full match	Full match	6.51716e+06	1.17558e+07	1.64468e+07	1.46325e+07	5.28508e+06	4.69363e+06	3.36579e+06	5.90531e+06	9.48469e+06	8.97014e+06	8.0311e+06	1.06194e+07	5.17893e+06	1.09301e+07	1.3109e+07	5.13887e+07
Com_5650_neg	Acetaminophen glucuronide	C14 H17 N O8	327.095	2.124	326.088	Full match	Full match	No results	5.81038e+07	2.17537e+07	1.25791e+06	1.28705e+07	1.71019e+07	1.0545e+06	9.61159e+06	7.73861e+06	3.64719e+06	1.46353e+06	3.81177e+07	2.8178e+07	6.65574e+07	1.38129e+06	4.10297e+07	9.97109e+06
Com_4_pos	Betaine	C5 H11 N O2	117.079	1.286	118.086	Full match	Full match	Full match	78417369666	67431976894	159000000000	166000000000	127000000000	148000000000	103000000000	29233351245	195000000000	83339469991	42961881737	70703618900	47833747826	115000000000	80900026388	150000000000
Com_32_pos	Acetyl-L-carnitine	C9 H17 N O4	203.116	1.529	204.123	Full match	Full match	Full match	8259037288	1993192486	6.01638e+07	1235791007	1673565582	7.82581e+08	8.42767e+08	1372195190	7.08328e+08	1396914301	1450720640	15770497117	3605700503	3.30207e+08	2003578019	2219113002
Com_116_pos	L-Norleucine	C6 H13 N O2	131.095	2.975	132.102	Full match	Full match	Full match	3245592738	9712052913	2646519085	4930573824	8193566636	3614079674	3828037078	2347836389	3012596859	6046249514	3749657218	5844029805	3719391037	1985974062	6435022097	13672049206
Com_119_pos	Urocanic acid	C6 H6 N2 O2	138.043	1.48	139.05	Full match	Full match	Full match	6.20843e+08	8.14684e+08	2.52496e+08	9.24696e+08	5.15928e+08	2.63662e+08	390583568	3.94148e+08	3.34532e+08	7.57832e+08	3583180712	7268562383	9.71281e+08	170469151	3118971630	7.68697e+08
Com_152_pos	Nicotinamide 1-oxide	C6 H6 N2 O2	138.043	1.795	139.05	Full match	Full match	Full match	3060711832	1053449515	2.98572e+07	7.43736e+08	5.42209e+08	1.12174e+08	2.38194e+08	7.0738e+08	1.23827e+08	2.31742e+08	2852221485	6016450938	3017862764	7.53143e+07	3269104757	1121546282
Com_160_pos	Proline	C5 H9 N O2	115.063	1.375	116.071	Full match	Full match	Full match	7.76031e+08	3572489430	8300813419	5673937667	4336383205	3891552490	2481467613	7.72227e+08	5945786012	3468615631	1445052841	1247482974	1671025041	4361688563	1630838836	6066943851
Com_197_pos	Choline	C5 H13 N O	103.1	1.317	104.107	Full match	Full match	No results	1439571012	1957212489	9.53705e+08	3607482472	4454337610	5761597367	4784511848	3597422990	2524179925	6111373950	1120203662	1337418205	1118143403	4628044945	1081942060	8762493265
Com_211_pos	L-Pyroglutamic acid	C5 H7 N O3	129.043	2.245	130.05	Full match	Full match	Full match	1350610923	4728457692	2218719416	3332602600	4479329284	2409973272	1659250839	7.27514e+08	7196313449	5788419674	9.10412e+08	2390557583	1874060446	1111225021	1994568024	8314389087
Com_217_pos	Nicotinamide	C6 H6 N2 O	122.048	1.913	123.055	Full match	Full match	Full match	2455140484	3532753598	2.37065e+08	2886646008	2149945975	4210974762	2202684982	3139954563	2109839210	5954560269	3563724658	3473159651	4863693142	1356092203	6755523587	8074348960
Com_239_pos	Palmitoyl sphingomyelin	C39 H79 N2 O6 P	702.568	16.164	703.575	Full match	Full match	No results	1619343889	1598550697	5.81401e+08	3566310308	1.54205e+08	1284067774	2177149623	933537455	8912491405	1562263516	2.53979e+07	4.22297e+08	5.93315e+08	2.14337e+08	1701893606	8.016e+08
Com_291_pos	Muramic acid	C9 H17 N O7	251.101	1.278	252.108	Full match	Full match	No match	1.33684e+08	1546082589	4864143922	7.03358e+08	1045286956	1155951824	7.54624e+08	1.67548e+08	2246744518	2308138704	3.1005e+08	4.01141e+07	1.96511e+08	3015080776	3.26855e+08	1044106807
Com_312_pos	2-Amino-1,3,4-octadecanetriol	C18 H39 N O3	317.293	12.726	318.301	Full match	Full match	No results	4.30086e+08	3.94307e+08	7.92707e+08	2.39816e+08	444743116	1308775674	4.26585e+08	2416478321	1.27715e+08	2.73564e+08	1.82228e+08	1.64257e+08	8.34329e+07	8.17605e+08	8.60875e+07	4.81509e+08
Com_389_pos	2-Aminoadipic acid	C6 H11 N O4	161.069	1.356	162.076	Full match	Full match	Full match	5.21467e+08	1087209855	2390618469	1366644890	1409942016	4041455738	2547338396	454654374	1398818819	2350863508	2.65645e+08	7.85006e+07	3.99397e+08	2048927217	5.36103e+08	8.75673e+08
Com_401_pos	Nicotinic acid	C6 H5 N O2	123.032	1.887	124.039	Full match	Full match	Full match	1711800859	2.79905e+08	1.17388e+08	1022279762	3735421787	7.9274e+08	1008588240	5.56401e+07	1.33533e+08	3.60459e+08	2.36077e+08	3.86771e+08	3.11342e+08	6.84242e+07	4.45375e+08	1.42506e+08
Com_494_pos	7-Methylguanosine	C11 H15 N5 O5	297.108	5.44	298.115	Full match	Full match	Full match	7.53206e+08	385793595	6.32932e+06	3.09439e+08	2.51888e+08	2.24703e+07	8.5918e+07	1.78491e+08	3.21794e+07	1.88616e+07	1.33917e+08	1831969311	9.63412e+08	9.47746e+06	1080759759	4.35147e+08
Com_555_pos	Pipecolic acid	C6 H11 N O2	129.079	1.614	130.087	Full match	Full match	Full match	2143385618	1831756165	2084270995	2479893653	2442805803	2034072586	8.821e+08	1.1487e+08	2090070550	8.272e+08	585948760	1645925590	8.87025e+08	4.61672e+08	7.04039e+08	2361439883
Com_561_pos	2-Amino-1,3-octadecanediol	C18 H39 N O2	301.298	12.894	302.306	Full match	Full match	Full match	1.95787e+08	1.93667e+08	1.36639e+08	1.61213e+08	2.57448e+08	8.15664e+08	3.40334e+08	1288235437	1.08823e+08	2.57262e+08	1.42802e+08	1.4218e+08	9.20037e+07	2.93154e+08	1.58369e+08	2.58684e+08
Com_654_pos	DL-Dipalmitoylphosphatidylcholine	C40 H80 N O8 P	733.562	16.459	734.57	Full match	Full match	Full match	5.47975e+08	3.81395e+08	3.82173e+08	5.42091e+07	3.65559e+08	5.18748e+07	1.6544e+08	4.6877e+07	3.83434e+08	2565380832	2.97354e+08	1.70389e+07	1.07254e+08	9.70374e+07	3.14611e+07	1.4417e+07
Com_661_pos	4-Coumaric acid	C9 H8 O3	164.048	9.116	165.055	Full match	Full match	Full match	8.97005e+08	1431953188	1747232916	1935916782	1175459772	1770398752	1429229801	3.72223e+08	2983951178	2029706210	540652044	3.7989e+08	6.37999e+08	1474953591	6.34897e+08	2526625094
Com_685_pos	Acetanilide	C8 H9 N O	135.069	2.264	136.076	Full match	Full match	No results	4.48079e+08	1746295161	4.79749e+08	8.36826e+08	1727765462	7.129e+08	4.97753e+08	4.1691e+08	8.55483e+08	825102549	4.43275e+08	8.57858e+08	5.25802e+08	2.80539e+08	7.0492e+08	2435218992
Com_772_pos	4-Phenylbutyric acid	C10 H12 O2	164.084	11.093	165.091	Full match	Full match	Full match	3.88769e+08	2.4485e+08	8.89302e+06	1.68765e+08	3.56244e+08	1.54075e+07	7.16671e+07	1.35671e+08	2.00714e+07	2.20359e+07	5.37519e+08	1161038791	2.25907e+08	1.37411e+07	1199999415	8.33152e+07
Com_807_pos	DL-Carnitine	C7 H15 N O3	161.105	1.215	162.113	Full match	Full match	Full match	2.08609e+08	7.95837e+08	4.35238e+08	1501639355	1097684915	1458855685	8.71153e+08	8.70258e+08	1410349353	1563195040	6.14624e+08	1026000797	6.30051e+08	5.66943e+08	9.89213e+08	8.29423e+08
Com_856_pos	D-Serine	C3 H7 N O3	105.043	1.22	106.05	Full match	Full match	Full match	1.28142e+07	115069281	1487917674	7.49687e+08	3.7425e+08	4.24093e+08	3.93389e+08	8.69896e+07	1108169408	3.74927e+08	2.5867e+07	8.74512e+06	4.82232e+07	5.30719e+08	6.73546e+07	2.15676e+08
Com_982_pos	4-Methoxybenzaldehyde	C8 H8 O2	136.053	6.626	137.06	Full match	Full match	Full match	1330127067	1050912849	8.74048e+08	1111714183	9.21359e+08	5.11799e+08	1157954619	394063031	1232276761	9.42044e+08	4.4259e+08	4.06814e+08	1113629466	7.49739e+08	8.31274e+08	6.07223e+08
Com_1055_pos	5,6-dimethyl-4-oxo-4H-pyran-2-carboxylic acid	C8 H8 O4	168.043	7.553	169.05	Full match	Full match	Full match	3.44264e+08	3.00509e+08	1182767424	2.68255e+08	1.61278e+08	2.78274e+08	3.65234e+08	2.71153e+07	4.2745e+08	3.98437e+08	7.39632e+07	9.62221e+07	1.19045e+08	2.08079e+08	6.82954e+07	1.1345e+08
Com_1116_pos	4-Guanidinobutyric acid	C5 H11 N3 O2	145.085	1.467	146.093	Full match	Full match	Full match	381991208	1.63231e+08	1.14712e+08	1.40605e+08	1.22465e+08	83373909	1.05302e+08	4.95757e+07	1.18747e+08	7.99273e+07	3.10523e+08	7.82199e+08	3.21969e+08	6.33474e+07	511995222	153292984
Com_1200_pos	Propionylcarnitine	C10 H19 N O4	217.132	2.512	218.139	Full match	Full match	Full match	3.74321e+08	7.87338e+08	3.30715e+07	395318467	8.93241e+08	3.27386e+08	313395540	5.72202e+08	5.6318e+08	5.6554e+08	2.27394e+08	5.4287e+08	3.31358e+08	1.28359e+08	6.22018e+08	1340665375
Com_1389_pos	Carvone	C10 H14 O	150.105	15.039	151.112	Full match	Full match	No results	9.78533e+07	1.28763e+08	2.50114e+08	9.35178e+07	1.04929e+08	2.36691e+08	2.62546e+08	4.93674e+08	9.41524e+07	1.69407e+08	2.44471e+08	173337386	1.66613e+08	4.00161e+08	8.96508e+07	9.98601e+07
Com_1405_pos	8-Hydroxyquinoline	C9 H7 N O	145.053	7.349	146.06	Full match	Full match	No results	3.42561e+08	1.41323e+08	1.37104e+07	2.25849e+08	255048627	3.21455e+07	7.30746e+07	1.03958e+08	6.07198e+07	3.04332e+07	2.93008e+08	6.16766e+08	3.99851e+08	2.27366e+07	5.72239e+08	2.68723e+08
Com_1533_pos	Glucose 1-phosphate	C6 H13 O9 P	260.03	1.393	261.037	Full match	Full match	Full match	5.26711e+07	5.36962e+07	3.41745e+08	4.52236e+08	8.41374e+07	9.33409e+08	5.34905e+08	3.93406e+08	6.92569e+08	3.93809e+08	3.56511e+08	2.57603e+07	8.20615e+07	8.18391e+08	2.45909e+08	3.06077e+08
Com_1686_pos	Thymine	C5 H6 N2 O2	126.043	5.757	127.05	Full match	Full match	Full match	297508800	6.19474e+08	4.46575e+08	1.70568e+08	1.47389e+08	5.53626e+07	3.56173e+07	8.4978e+07	2.47607e+08	5.57916e+08	195408772	2.2637e+08	1.97488e+08	507896146	1.81376e+08	9.20514e+08
Com_1724_pos	L-(+)-Citrulline	C6 H13 N3 O3	175.096	1.262	176.103	Full match	Full match	Full match	6.8128e+07	585654416	1.06599e+08	3.69019e+08	6.48235e+08	3.39185e+08	573199435	389284311	2.83093e+08	7.64169e+08	6.70857e+07	5.2489e+07	5.21637e+07	1.58227e+08	2.1217e+08	2.15408e+08
Com_1727_pos	1-Methyladenosine	C11 H15 N5 O4	281.112	1.486	282.12	Full match	Full match	Full match	6.64681e+07	7.14853e+07	5.26448e+07	7.13955e+07	1.31898e+08	4.95694e+07	2.20754e+07	4.87959e+07	5.37957e+07	3.68613e+07	2.74745e+08	4.91448e+08	1.45214e+08	3.89747e+07	2.33827e+08	1.19284e+08
Com_1825_pos	DL-Arginine	C6 H14 N4 O2	174.112	1.211	175.119	Full match	Full match	Full match	4.32763e+07	297009055	3.03783e+08	2.90401e+08	4.36578e+08	284540342	1.65579e+08	1.3161e+08	6.30951e+08	3.28037e+08	1.45953e+08	7.94042e+07	1.42271e+08	2.217e+08	3.44192e+08	8.54779e+08
Com_2522_pos	DL-2-(acetylamino)-3-phenylpropanoic acid	C11 H13 N O3	207.09	9.498	208.097	Full match	Full match	Full match	1.33957e+08	4.93306e+07	1.2714e+07	1.28896e+08	1.49627e+08	2.67824e+07	3.99777e+07	3.3736e+07	2.75069e+07	1.56824e+07	3.00475e+08	3.30693e+08	161753383	1.28162e+07	2.03636e+08	9.65927e+07
Com_2552_pos	α-Hydroxyhippuric acid	C9 H9 N O4	195.054	6.684	196.061	Full match	Full match	Full match	9.88631e+07	1.27443e+08	6.65918e+06	8.45925e+07	6.61818e+07	9.74732e+06	2.59302e+07	4.94106e+07	1.80757e+07	1.25992e+07	1.33641e+08	327029597	348715497	7.84249e+06	4.511e+08	6.97458e+07
Com_3086_pos	7,8-Dihydrobiopterin	C9 H13 N5 O3	239.102	2.194	240.109	Full match	Full match	No results	8.76356e+07	1.90122e+07	6.12365e+06	4.64321e+07	5.60279e+07	2.70626e+07	2.57322e+07	8.55917e+07	3.38223e+07	1.06791e+07	1.70704e+08	2.61554e+08	1.33818e+08	1.63362e+07	2.13179e+08	1.01517e+08
Com_3091_pos	1-Phenyl-3-methyl-5-pyrazolone	C10 H10 N2 O	174.08	3.75	175.087	Full match	Full match	No results	1.02376e+08	6.36171e+07	7.36721e+06	4.11122e+07	5.589e+07	1.35062e+07	1.90983e+07	3.23015e+07	1.2439e+07	8.09369e+06	1.16793e+08	2.61111e+08	1.55709e+08	5.86196e+06	1.76898e+08	1.58503e+08
Com_3132_pos	Mesalamine	C7 H7 N O3	153.043	1.443	154.05	Full match	Full match	Full match	1.29583e+08	4.75408e+07	2.98611e+07	5.87071e+07	7.1392e+07	3.12226e+07	3.18638e+07	1.98499e+07	1.93546e+07	2.89398e+07	1.91494e+08	2.56544e+08	6.39164e+07	1.84472e+07	1.12188e+08	3.71644e+07
Com_3173_pos	methyl 4-methyl-2-oxo-2H-pyran-6-carboxylate	C8 H8 O4	168.043	5.512	169.05	Full match	Full match	Full match	283789969	2.45962e+08	3.6242e+08	4.4268e+08	2.70425e+08	3.55761e+08	2.94766e+08	1.04834e+08	3.50803e+08	2.52606e+08	1.93086e+08	1.48415e+08	1.86434e+08	1.76239e+08	1.96525e+08	1.40209e+08
Com_3460_pos	D-(+)-Proline	C5 H9 N O2	115.064	1.891	116.071	Full match	Full match	Full match	1.50424e+08	1.78258e+08	1.6801e+08	2.7063e+08	1.9617e+08	1.44481e+08	2.8139e+08	157382190	1.71058e+08	1.17961e+08	1.39017e+08	1.74678e+08	3.06698e+08	1.11274e+08	3.19231e+08	275200522
Com_3621_pos	L-Ergothioneine	C9 H15 N3 O2 S	229.089	1.41	230.096	Full match	Full match	Full match	1.805e+07	6.34624e+07	1.06509e+07	6.18351e+06	5.26302e+07	3.48384e+07	1.10311e+07	5.63642e+07	6.31211e+06	354244068	251217123	7.40219e+06	4.51305e+07	7.72672e+06	1.22528e+08	9.52966e+07
Com_3708_pos	2-Methoxybenzaldehyde	C8 H8 O2	136.053	8.875	137.06	Full match	Full match	Full match	240468057	1.74257e+08	2.21763e+08	2.2292e+08	1.61428e+08	2.43706e+08	1.85699e+08	7.69016e+07	2.72395e+08	1.4701e+08	1.354e+08	1.5672e+08	1.46977e+08	1.27462e+08	1.66183e+08	1.98731e+08
Com_3717_pos	Glycine anhydride	C4 H6 N2 O2	114.043	1.715	115.05	Full match	Full match	Full match	1.4374e+08	5.44373e+07	1.06959e+07	8.14166e+07	1.19834e+08	2.88386e+07	4.61252e+07	5.19901e+07	3.33626e+07	6.56768e+07	2.44394e+08	1.53383e+08	2.19581e+08	1.56633e+07	2.70241e+08	7.88795e+07
Com_3920_pos	Acetophenone	C8 H8 O	120.058	2.13	121.065	Full match	Full match	No results	6.98181e+07	3.50949e+07	4.1447e+07	4.45961e+07	4.35699e+07	9.67917e+07	290108473	3.66242e+07	1.15336e+08	2.48798e+07	6.84196e+07	8.24332e+07	4.351e+07	2.11693e+07	1.40673e+08	4.49417e+07
Com_4010_pos	Coumarin	C9 H6 O2	146.037	2.262	147.044	Full match	Full match	Full match	5.83764e+07	2.67516e+08	7.25777e+07	1.25198e+08	2.53205e+08	1.06977e+08	7.31696e+07	6.11474e+07	1.27671e+08	1.27638e+08	6.58409e+07	1.25047e+08	7.73541e+07	4.14274e+07	1.10929e+08	3.47011e+08
Com_4231_pos	N-Acetyl-D-galactosamine	C8 H15 N O6	221.09	1.341	222.097	Full match	Full match	Full match	1.39651e+08	8.18495e+07	1.95404e+08	9.50363e+07	123998553	2.9638e+08	1.82424e+08	4.18225e+07	1.38349e+08	3.18861e+08	1.43131e+08	9.45633e+07	1.22206e+08	6.96797e+07	1.44695e+08	7.95416e+07
Com_4356_pos	5'-S-Methyl-5'-thioadenosine	C11 H15 N5 O3 S	297.09	6.945	298.097	Full match	Full match	Full match	1.78069e+08	1.82934e+08	8.30333e+07	2.44504e+08	178917372	2.86182e+08	9.94939e+07	5.29366e+07	218706833	1.07941e+08	6.69644e+07	2.35691e+07	7.62158e+07	1.02437e+08	5.81623e+07	2.03967e+08
Com_5171_pos	Xanthopterin	C6 H5 N5 O2	179.045	2.542	180.052	Full match	Full match	No results	1.20288e+08	4.71005e+07	1.37605e+07	2.56878e+07	5.4294e+07	1.66183e+07	2.67281e+07	1.75923e+07	2.61087e+07	1.98316e+07	6.68877e+07	1.37787e+08	6.67899e+07	1.16736e+07	7.34119e+07	4.97178e+07
Com_5961_pos	Sorbic acid	C6 H8 O2	112.053	6.058	113.06	Full match	Full match	No results	4.01944e+07	3.54043e+07	3.22761e+07	4.63882e+07	3.20718e+07	2.4372e+07	2.22713e+07	1.21694e+07	3.19545e+07	3.46932e+07	1.35422e+08	7.01734e+07	6.71327e+07	2.87618e+07	5.29369e+07	3.37087e+07
Com_6045_pos	N-Acetyl-L-cysteine	C5 H9 N O3 S	163.031	8.122	164.038	Full match	Full match	Full match	6.59099e+07	6.56895e+07	5.67203e+06	4.91172e+07	1.23251e+08	6.43986e+06	1.07506e+07	2.02977e+07	1.02374e+07	5.95547e+06	1.17748e+08	9.65932e+07	1.53859e+08	4.30292e+06	1.1626e+08	5.17782e+07
Com_6259_pos	D-Cysteine	C3 H7 N O2 S	121.02	10.81	122.027	Full match	Full match	Full match	4.37111e+07	2.56849e+07	447965	4.77716e+07	6.27305e+07	6.33828e+06	6.49896e+06	1.35177e+07	3.52578e+06	914647	2.33411e+07	1.07955e+08	7.85563e+06	405823	4.29857e+07	1.29782e+07
Com_6544_pos	Spermine	C10 H26 N4	202.216	0.998	203.223	Full match	Full match	Full match	1.06865e+08	6.80455e+07	9.08454e+06	1.3717e+07	4.59267e+07	5.92356e+06	1.1148e+07	2.71289e+07	1.0579e+07	1.61378e+07	7.89297e+07	3.20168e+07	8.94296e+07	6.89567e+06	1.59621e+08	5.49986e+07
Com_6807_pos	4-Methyl-5-thiazoleethanol	C6 H9 N O S	143.041	5.121	144.048	Full match	Full match	No results	4.85775e+07	8.16514e+07	5.59162e+07	4.67822e+07	52580921	3.36108e+07	2.15544e+07	1.94493e+07	6.10285e+07	6.76465e+07	4.41362e+07	5.96103e+07	5.33638e+07	3.77617e+07	42375845	1.76663e+08
Com_7241_pos	cis-4-Hydroxy-D-proline	C5 H9 N O3	131.059	6.321	132.066	Full match	Full match	Full match	2.04088e+07	1.43074e+07	6.68608e+06	1.24953e+07	1.12324e+07	7.47562e+06	8.64772e+06	8.56358e+06	8.82476e+06	6.42585e+06	5.41488e+07	8.862e+07	5.01897e+07	6.53428e+06	56924338	1.89341e+07
Com_7265_pos	N6,N6,N6-Trimethyl-L-lysine	C9 H20 N2 O2	188.153	1.126	189.16	Full match	Full match	Full match	6.79584e+07	6.03238e+07	6.32404e+07	1.30584e+08	7.77917e+07	8.19313e+07	1.31256e+08	1.95916e+07	9.63745e+07	4.00877e+07	3.50209e+07	2.07541e+07	3.46046e+07	6.24566e+07	3.47575e+07	8.74602e+07
Com_7796_pos	α-Methyl-DL-histidine	C7 H11 N3 O2	169.085	2.178	170.093	Full match	Full match	Full match	4.15136e+07	2.47487e+07	1.40103e+07	2.21063e+07	2.95082e+07	5.67789e+06	9.62805e+06	1.45383e+07	7.62319e+06	1.60464e+07	4.02315e+07	7.97606e+07	4.08433e+07	1.36163e+07	8.2352e+07	3.03635e+07
Com_8428_pos	2'-O-Methyladenosine	C11 H15 N5 O4	281.113	5.378	282.12	Full match	Full match	Full match	3.71566e+07	1.39951e+07	1.03043e+08	1.79098e+07	1.76628e+07	3.78719e+06	3.68881e+06	8.06554e+06	4.7316e+07	2.65615e+07	1.66892e+07	8.11373e+06	6.60726e+06	3.84256e+07	8.22208e+06	5.65078e+07
Com_8626_pos	L-Tyrosine methyl ester	C10 H13 N O3	195.09	5.827	196.097	Full match	Full match	Full match	4.11144e+07	1.74367e+07	2.38087e+07	8.84338e+07	1.10641e+08	5.32603e+07	2.11579e+07	1.43896e+07	3.15824e+07	1.44611e+07	1.90469e+07	6.08446e+07	2.35501e+07	1.17166e+07	3.115e+07	3.17843e+07
Com_9110_pos	Ecgonine methyl ester	C10 H17 N O3	199.121	8.8	200.128	Full match	Full match	No results	3.50801e+07	1.47505e+07	5.88064e+06	1.78574e+07	1.42247e+07	6.93231e+06	9.12243e+06	6.9882e+06	1.01753e+07	6.3064e+06	2.37151e+07	6.43017e+07	3.09929e+07	6.67631e+06	3.48688e+07	1.71486e+07
Com_10153_pos	Phenethylamine	C8 H11 N	121.089	5.692	122.097	Full match	Full match	Full match	2.11498e+07	6.32724e+07	6.93058e+07	3.80024e+07	1.74923e+07	3.84155e+07	1.7992e+07	7.25076e+06	5.67697e+07	3.71579e+07	3.02619e+07	5.6148e+07	3.48647e+07	5.36533e+07	3.93239e+07	7.61598e+07
Com_10615_pos	Cortisone	C21 H28 O5	360.194	11.516	361.201	Full match	Full match	No results	3.1762e+07	1.51146e+07	1.12137e+06	7.80778e+06	1.22803e+07	1.56226e+06	3.98379e+06	7.55023e+06	2.23769e+06	1.00293e+06	9.43949e+06	5.29722e+07	1.70665e+07	1.44427e+06	2.33887e+07	7.07306e+06
Com_11989_pos	Cortisol	C21 H30 O5	362.209	12.37	363.217	Full match	Full match	Full match	3.00609e+07	1.19448e+07	1.4419e+06	5.568e+06	1.59006e+07	2.16342e+06	3.87159e+06	3.12644e+06	3.52335e+06	1.46396e+06	3.29433e+07	4.41483e+07	3.94388e+07	4.13859e+06	2.34209e+07	1.19914e+07
Com_12646_pos	Methyl caffeate	C10 H10 O4	194.058	7.251	195.065	Full match	Full match	Full match	2.3761e+07	4.97221e+07	4.36935e+07	5.23688e+07	4.00736e+07	3.47194e+07	4.33168e+07	1.82341e+07	8.97418e+07	2.65129e+07	2.01589e+07	2.80318e+07	3.79391e+07	2.50394e+07	2.77332e+07	4.02398e+07
Com_12670_pos	2'-Deoxyguanosine	C10 H13 N5 O4	267.096	4.091	268.103	Full match	Full match	Full match	3.13856e+07	5.17636e+07	5.08795e+07	2.48649e+07	2.07419e+07	1.17981e+07	5.76545e+06	1.02749e+07	3.33535e+07	6.87789e+07	1.83077e+07	1.63892e+07	1.33918e+07	6.24553e+07	1.72187e+07	7.41432e+07
Com_12975_pos	Folinic acid	C20 H23 N7 O7	473.167	6.594	474.174	Full match	Full match	No results	2.52548e+07	3.12989e+06	2.00042e+06	3.39857e+06	2.57026e+06	6.28584e+06	2.46021e+06	1.68683e+06	6.11839e+06	2.23785e+06	5.14155e+06	3.89588e+07	8.71134e+06	1.82011e+06	5.27542e+06	2.82547e+06
Com_13523_pos	Nicotinamide adenine dinucleotide (NAD+)	C21 H27 N7 O14 P2	663.109	1.631	664.117	Full match	Full match	Full match	1.61361e+07	7.95504e+06	1.29593e+07	4.55579e+07	1.90071e+07	4.94105e+07	3.19068e+07	2.90329e+07	7.90366e+07	2.08059e+07	2.32983e+07	7.39031e+06	1.52634e+07	4.74106e+07	4.47798e+07	1.93454e+07
Com_13930_pos	(R)-Equol	C15 H14 O3	242.095	11.011	243.102	Full match	Full match	Full match	3.33354e+07	8.79389e+06	6.49761e+06	1.40552e+07	3.61524e+07	7.64865e+06	9.33597e+06	4.43839e+06	3.12271e+06	3.65141e+06	6.84401e+06	2.41967e+07	4.77423e+07	2.88451e+06	1.41083e+07	1.14427e+07
Com_14107_pos	Flavanone	C15 H12 O2	224.084	10.07	225.091	Full match	Full match	No results	1.50345e+07	8.2653e+06	1.62507e+06	6.65533e+06	1.02893e+07	3.94611e+06	5.04879e+06	1.44001e+07	2.57467e+06	2.37724e+06	1.3412e+07	2.2716e+07	4.69412e+07	1.79835e+06	2.33886e+07	8.3301e+06
Com_14486_pos	2-(3,5-dimethyl-1H-pyrazol-4-yl)-5-methoxybenzoic acid	C13 H14 N2 O3	246.101	7.665	247.108	Full match	Full match	Full match	4.94558e+07	1.9307e+07	4.66419e+06	1.12708e+07	2.21972e+07	4.10074e+06	7.31331e+06	5.25208e+06	9.82364e+06	3.18918e+06	2.07252e+07	2.30166e+07	1.70045e+07	3.85197e+06	4.24302e+07	1.72592e+07
Com_16096_pos	Cytidine 5'-monophosphate (hydrate)	C9 H14 N3 O8 P	323.052	1.462	324.059	Full match	Full match	Full match	2.03502e+07	1.19857e+07	2.28304e+07	3.92588e+07	2.64112e+07	4.67092e+07	2.67558e+07	1.63196e+07	5.55687e+07	3.16083e+07	2.48991e+07	1.25965e+07	9.38091e+06	4.59619e+07	4.24724e+07	2.74679e+07
Com_17517_pos	Sepiapterin	C9 H11 N5 O3	237.087	6.364	238.094	Full match	Full match	Full match	4.90276e+06	4.57869e+06	1.352e+06	2.69405e+06	4.39334e+06	5.36692e+06	2.38679e+06	2.09701e+06	1.1935e+06	6.53352e+06	1.36715e+07	2.45356e+07	1.16167e+07	3.42143e+06	1.77748e+07	5.57577e+06
Com_20604_pos	Glycitein	C16 H12 O5	284.069	10.718	285.076	Full match	Full match	No results	6.88236e+06	1.05982e+07	6.27881e+06	1.43163e+07	2.9809e+07	7.02492e+06	1.09186e+07	1.81011e+06	6.54113e+06	7.11532e+06	2.29397e+06	2.30352e+06	1.03574e+07	2.05025e+06	4.84171e+06	1.49221e+06
Com_21423_pos	2'-O-Methylguanosine	C11 H15 N5 O5	297.108	2.257	298.115	Full match	Full match	Full match	3.61057e+06	1.08207e+06	553741	2.26417e+06	2.47871e+06	659098	785326	634853	1.02079e+06	785762	4.46304e+06	1.74572e+07	2.4861e+06	414914	1.33451e+06	1.43127e+06
Com_21915_pos	1-Methylnicotinamide	C7 H8 N2 O	136.064	1.242	137.071	Full match	Full match	No results	3.77743e+06	4.2483e+06	2.56479e+06	6.37918e+06	4.34312e+06	3.33824e+06	1.8879e+06	1.69015e+06	1.70572e+06	3.80075e+06	1.98035e+07	1.17585e+07	2.8414e+06	1.58439e+06	1.34433e+07	3.61074e+06
Com_26696_pos	Progesterone	C21 H30 O2	314.225	13.479	315.232	Full match	Full match	Full match	3.62048e+06	1.66952e+07	1.2592e+06	1.54143e+06	4.13412e+06	1.08591e+06	1.46919e+06	1.28572e+06	1.30922e+06	1.18597e+06	2.18614e+06	4.30772e+06	1.98014e+06	2.17968e+06	2.70433e+06	1.67052e+06
Com_7_pos	Kynurenic acid	C10 H7 N O3	189.043	8.185	190.05	Full match	Full match	Full match	21743641279	8201996684	188074830	7030886768	10458755247	1169894383	2557957121	5813652606	1171213820	8.61502e+08	20838896540	71739685916	23889669696	493697132	30133415343	15293938833
Com_18_pos	4-Hydroxybenzaldehyde	C7 H6 O2	122.037	7.874	123.044	Full match	Full match	Full match	9744580135	10231378546	1.15034e+08	5951336223	6.80671e+08	3.23455e+08	2206522777	5184690558	1727483669	3.97857e+08	14358191196	26582221340	29308215820	4.39192e+08	24508920084	11105886153
Com_29_pos	Hypoxanthine	C5 H4 N4 O	136.039	1.955	137.046	Full match	Full match	Full match	4711657874	4580190372	1.04073e+08	3065782515	4236634518	1098750723	1246431086	6130541350	7.23595e+08	6.63886e+08	12224960092	16942668341	4971195423	9.26197e+08	13946303440	8196674638
Com_81_pos	Creatinine	C4 H7 N3 O	113.059	1.58	114.066	Full match	Full match	Full match	6802602197	4610655439	3677902965	5016491454	6003301501	2174283851	2135844435	1601161112	3410039824	1784882525	5463618938	9942018350	6412592123	2820155854	7782267158	6736682934
Com_86_pos	L-Glutamic acid	C5 H9 N O4	147.053	1.261	148.061	Full match	Full match	Full match	3.32266e+08	6499867559	13793113667	10061310681	10178213454	9485958017	6483930602	2857361523	14138150957	12856227727	1244616649	274516256	1485644303	7253807587	2057849178	8445371553
Com_104_pos	Creatine	C4 H9 N3 O2	131.07	1.313	132.077	Full match	Full match	Full match	1679664525	5504866366	7.10625e+08	9041692485	5505183789	9194492582	8389111380	6387260028	9460827325	15372121934	4302836249	2385756595	3387081854	5403052014	6053185529	8338910890
Com_175_pos	D-(-)-Glutamine	C5 H10 N2 O3	146.069	1.244	147.077	Full match	Full match	Full match	1.82813e+08	4637888791	1652105394	7407446494	3213804501	5147682857	4745346769	4134389402	9495869472	7011549428	1151082216	3.20573e+08	1095963572	4892851053	1669462759	3187520980
Com_258_pos	2-Hydroxycinnamic acid	C9 H8 O3	164.048	2.264	165.055	Full match	Full match	Full match	1163880536	5026008265	1335303833	2377237146	5052430652	1981552317	1416871410	1216509052	2310526353	2288602352	1257037086	2567938334	1464901355	7.04238e+08	1951521740	6919058907
Com_271_pos	L-Tyrosine	C9 H11 N O3	181.074	2.262	182.082	Full match	Full match	Full match	1114465716	4787337283	1267875944	2265603106	4831187825	1882360123	1352403340	1159844753	2189298425	2170004939	1196050583	2457648701	1398090616	6.66525e+08	1849249096	6590491184
Com_280_pos	L-Glutathione oxidized	C20 H32 N6 O12 S2	612.152	2.161	613.159	Full match	Full match	Full match	3.46356e+08	5.04411e+06	5.84234e+07	8.88667e+08	4.78753e+08	1542773389	1038324509	2762583314	2041957147	7.24955e+08	1475106984	1.69788e+07	890147143	7.26168e+08	4195527266	1381564072
Com_358_pos	Nicotinuric acid	C8 H8 N2 O3	180.054	7.351	181.061	Full match	Full match	Full match	1362110383	6.18324e+08	1.60433e+07	6.38453e+08	8.46291e+08	6.12818e+07	254466513	4.1425e+08	2.12741e+08	7.5666e+07	2022788465	6.19478e+08	3032913093	3.37394e+07	4106282228	1235580968
Com_598_pos	L-Aspartic acid	C4 H7 N O4	133.038	1.245	134.045	Full match	Full match	Full match	1.92829e+08	4.53754e+07	6.36755e+08	2.80757e+08	1221334602	5.34206e+08	4.67343e+08	4.57436e+08	7.68717e+08	2.66785e+08	1766595711	1151716137	8.67727e+08	4.36158e+08	1452212721	1.93969e+08
Com_617_pos	Ecgonine	C9 H15 N O3	185.105	10.046	186.113	Full match	Full match	No results	501174034	1.76452e+08	2.59038e+06	1.25103e+08	2.13828e+08	2.3412e+07	1.39862e+08	1.26293e+08	3.15635e+07	6.24379e+06	3.10766e+08	1454412746	5.63657e+08	1.08998e+07	4.53394e+08	399272663
Com_628_pos	L-Kynurenine	C10 H12 N2 O3	208.085	4.918	209.092	Full match	Full match	Full match	2.6182e+08	2029698628	2.51446e+07	3.72174e+08	8.46553e+08	2.06167e+08	3.50144e+08	4.06034e+08	2.26831e+08	4.3232e+08	2.09557e+08	3.80484e+08	4.6958e+08	1.0133e+08	5.28084e+08	1381254656
Com_649_pos	Methionine	C5 H11 N O2 S	149.051	1.921	150.059	Full match	Full match	Full match	3.97355e+08	1979189934	1.67478e+08	9.63477e+08	2020479778	6.46212e+08	9.25336e+08	6.39727e+08	6.50492e+08	1348660869	4.33577e+08	1379844469	5.09194e+08	2.43481e+08	8.18824e+08	2500631348
Com_650_pos	Riboflavin	C17 H20 N4 O6	376.139	8.417	377.146	Full match	Full match	Full match	5.49592e+08	1.37002e+08	1.24331e+07	6.82093e+07	1.66022e+08	1.60049e+07	3.94548e+07	8.81322e+07	1.4528e+07	1.35735e+07	5.82008e+08	1396538436	483046816	1.52179e+07	8.3565e+08	1.13806e+08
Com_830_pos	Sinapinic acid	C11 H12 O5	224.069	7.954	225.076	Full match	Full match	No results	1087101316	6.19576e+08	8.95543e+08	1532581089	7.43418e+08	5.7519e+08	1603580966	5.42222e+08	1056691045	5.79667e+08	5.09728e+08	4.72733e+08	6.59598e+08	6.14328e+08	8.78228e+08	3.14409e+08
Com_893_pos	5-Hydroxyindole-3-acetic acid	C10 H9 N O3	191.059	7.349	192.066	Full match	Full match	Full match	5.89891e+08	224953633	6.02476e+07	4.16738e+08	416434818	3.78667e+07	1.01888e+08	1.82765e+08	2.44896e+07	1.94127e+07	5.08542e+08	9.87816e+08	6.30643e+08	2.72232e+07	9.3418e+08	4.5954e+08
Com_894_pos	Adenosine	C10 H13 N5 O4	267.097	2.86	268.104	Full match	Full match	Full match	9.20337e+08	2.37484e+08	1292935874	1570247405	4.71719e+08	1644572169	8.5393e+08	3.88563e+08	2164008567	1400490186	6.89763e+08	1.98536e+07	4.45612e+08	1276548751	1325967137	7.90325e+08
Com_936_pos	Guanine	C5 H5 N5 O	151.05	3.52	152.057	Full match	Full match	Full match	8.06544e+08	1058297187	3.78393e+08	1135466207	3.34555e+08	6.862e+08	2.28408e+08	5.07643e+08	6.25239e+08	1065960474	1081082776	8.32276e+08	6.59452e+08	6.58894e+08	1295510106	1711955243
Com_1446_pos	Cytosine	C4 H5 N3 O	111.043	1.459	112.051	Full match	Full match	Full match	2.29759e+08	7.12222e+08	3.98099e+08	523546893	5.34291e+08	3.48363e+08	285493197	2.43372e+08	4.12943e+08	6.65549e+08	3.64018e+08	2.5251e+08	3.15441e+08	5.90754e+08	3.3969e+08	1098196462
Com_1611_pos	N-Phenylacetylglutamine	C13 H16 N2 O4	264.111	8.066	265.119	Full match	Full match	Full match	2.74867e+08	1.37649e+08	8.43611e+06	1.78299e+08	146842478	1.94727e+07	3.48993e+07	1.01095e+08	4.55724e+07	3.0253e+07	624241061	2.9261e+08	5.02567e+08	1.14619e+07	3.28987e+08	1.73206e+08
Com_1677_pos	4-Acetamidobutanoic acid	C6 H11 N O3	145.074	3.63	146.081	Full match	Full match	Full match	3.60402e+08	1.46182e+08	3.63265e+07	1.89964e+08	1.55037e+08	4.50744e+07	5.99391e+07	5.85744e+07	110214369	4.27069e+07	2.08154e+08	507389519	3.63141e+08	2.55771e+07	2.35799e+08	1.48567e+08
Com_1997_pos	Inosine	C10 H12 N4 O5	268.081	3.608	269.089	Full match	Full match	Full match	2.17818e+08	3.02347e+08	1.61644e+07	4.87825e+08	1.82317e+08	2.21619e+08	7.25244e+07	2.67363e+08	1.12142e+08	1.90194e+08	3.13919e+08	3.75649e+08	2.43307e+08	8.43403e+07	6.63935e+08	2.42712e+08
Com_2150_pos	Biopterin	C9 H11 N5 O3	237.087	2.478	238.094	Full match	Full match	Full match	9.57589e+07	7.43481e+07	1.28142e+06	3.93618e+07	1.04766e+08	2.50174e+07	2.67268e+07	1.86211e+07	2.24874e+07	2.83249e+07	255674457	3.92518e+08	1.27127e+08	1.41512e+07	2.79585e+08	6.19802e+07
Com_2224_pos	Syringic acid	C9 H10 O5	198.053	6.957	199.06	Full match	Full match	Full match	4.98296e+08	5.35503e+08	4.94646e+08	3.81521e+08	5.21279e+08	4.93082e+08	486014812	1.50002e+08	2.98071e+08	2.76844e+08	1.24876e+08	1.05722e+08	1.68658e+08	2.14343e+08	2.00841e+08	235211865
Com_2266_pos	D-Glucosamine	C6 H13 N O5	179.08	1.181	180.087	Full match	Full match	Full match	4.78691e+08	6.19044e+07	2.39705e+08	3.55785e+08	2.75234e+08	618450473	7.61212e+07	1.03611e+07	273942339	2.41471e+08	7.97462e+07	1.04546e+07	3.44177e+07	9.46737e+07	5.59065e+07	7.59066e+07
Com_2396_pos	Isoferulic acid	C10 H10 O4	194.058	9.29	195.065	Full match	Full match	Full match	3.75108e+08	4.93359e+08	3.25329e+08	2.41669e+08	3.55941e+08	1.42944e+08	2.39003e+08	1.15249e+08	3.98755e+08	535245249	2.21027e+08	1.73044e+08	2.37656e+08	3.6847e+08	2.37534e+08	3.26137e+08
Com_2415_pos	Indole-3-acetic acid	C10 H9 N O2	175.064	9.886	176.071	Full match	Full match	Full match	5.1747e+08	5.16288e+07	1.6334e+07	4.26018e+08	331779244	5.31166e+07	8.20061e+07	1.61106e+07	2.94192e+07	1.50819e+07	166717379	5.30359e+07	6.39342e+07	6.30491e+06	6.54994e+07	6.2111e+07
Com_2433_pos	1-Methylhistidine	C7 H11 N3 O2	169.085	1.239	170.093	Full match	Full match	Full match	6.1354e+07	2.76522e+08	1.09558e+07	1.92883e+08	1.65227e+08	5.87058e+07	9.24072e+07	1.11266e+08	3.48449e+07	4.63377e+07	2.82681e+08	3.42816e+08	3.94608e+08	1.53271e+07	3.41572e+08	1.78519e+08
Com_2500_pos	Paracetamol	C8 H9 N O2	151.063	1.857	152.071	Full match	Full match	Full match	3.04192e+08	1.48357e+08	1.50632e+08	3.50575e+08	2.77413e+08	556210953	2.11143e+08	4.55716e+07	1.73573e+08	1.22466e+08	5.17445e+07	1.80846e+08	6.80543e+07	8.86268e+07	8.91872e+07	1.73895e+08
Com_2524_pos	N4-Acetylcytidine	C11 H15 N3 O6	285.096	5.955	286.104	Full match	Full match	Full match	1.65617e+08	6.18409e+07	1.19904e+06	5.23415e+07	6.75834e+07	4.71716e+06	2.28078e+07	3.83262e+07	4.42713e+06	2.12362e+06	173440685	3.30522e+08	1.83887e+08	2.09993e+06	1.9646e+08	7.04185e+07
Com_2592_pos	Indole-3-lactic acid	C11 H11 N O3	205.074	9.401	206.081	Full match	Full match	Full match	2.47577e+08	1.02531e+08	1.10303e+07	1.09616e+08	1.40925e+08	8.13955e+07	9.4466e+07	5.01519e+07	2.80524e+07	1.00702e+08	3.77282e+08	2.63923e+08	1.25581e+08	2.08969e+07	2.77873e+08	1.64277e+08
Com_2788_pos	2'-Deoxyadenosine	C10 H13 N5 O3	251.102	3.124	252.11	Full match	Full match	Full match	2.54221e+08	2.5845e+07	4.19684e+08	108671275	3.59951e+07	7.8924e+06	8.7011e+06	5.99337e+07	2.87314e+08	5.4183e+08	9.72268e+07	3.10553e+06	2.27456e+07	4.66166e+08	3.63004e+07	4.0226e+08
Com_2808_pos	3-Methylcrotonylglycine	C7 H11 N O3	157.074	7.241	158.082	Full match	Full match	No results	1.76316e+08	8.07862e+07	2.89423e+07	6.72663e+07	7.48056e+07	2.13755e+07	6.09971e+07	6.02201e+07	3.42309e+07	2.67717e+07	9.65221e+07	2.90983e+08	1.75443e+08	2.06691e+07	1.26316e+08	9.61812e+07
Com_4207_pos	Inosine-5'-monophosphate (IMP)	C10 H13 N4 O8 P	348.047	1.933	349.054	Full match	Full match	Full match	2.57654e+07	3.84552e+06	5.35553e+06	4.83304e+07	2.10562e+07	1.41157e+08	2.07403e+08	1.4167e+08	3.5404e+07	1.1873e+07	5.00066e+07	6.52101e+06	3.41913e+07	2.91603e+07	104964834	1.03173e+08
Com_6153_pos	L-Phenylalanine	C9 H11 N O2	165.079	9.503	166.087	Full match	Full match	Full match	5.02962e+07	2.02651e+07	7.44492e+06	3.81561e+07	3.25082e+07	1.13046e+07	1.42925e+07	9.58065e+06	1.4121e+07	7.56742e+06	1.11752e+08	1.10456e+08	5.57925e+07	6.07654e+06	6.20946e+07	3.41417e+07
Com_6861_pos	N-Acetyl-L-leucine	C8 H15 N O3	173.106	9.065	174.113	Full match	Full match	Full match	3.57957e+07	2.19221e+07	6.15952e+06	2.1284e+07	2.55218e+07	7.08871e+06	8.52959e+06	8.64914e+06	1.07409e+07	7.21115e+06	1.03803e+08	9.56777e+07	7.37218e+07	5.15043e+06	8.09258e+07	2.23588e+07
Com_7740_pos	α-Aspartylphenylalanine	C13 H16 N2 O5	280.106	7.524	281.114	Full match	Full match	Full match	3.70354e+07	2.22946e+07	1.92371e+06	1.20138e+07	1.90474e+07	2.03758e+06	4.02061e+06	9.20354e+06	4.32713e+06	2.61599e+06	3.97435e+07	8.05788e+07	5.45905e+07	987808	4.98996e+07	2.1271e+07
Com_7752_pos	Thymidine	C10 H14 N2 O5	242.091	5.757	243.098	Full match	Full match	Full match	5.9526e+07	1.08453e+08	7.83484e+07	2.66661e+07	3.28099e+07	9.26811e+06	1.32475e+07	1.90013e+07	4.89688e+07	1.03408e+08	4.35049e+07	5.43307e+07	4.54494e+07	9.41718e+07	4.75272e+07	1.4721e+08
Com_8732_pos	Glycyl-L-leucine	C8 H16 N2 O3	188.116	5.983	189.124	Full match	Full match	Full match	2.72499e+07	3.77177e+07	2.49045e+07	2.77604e+07	1.84596e+07	1.85232e+07	1.68732e+07	1.75833e+07	1.77427e+07	2.48776e+07	3.17367e+07	5.50293e+07	2.20536e+07	1.50265e+07	6.46632e+07	1.249e+08
Com_9052_pos	Pyridoxine	C8 H11 N O3	169.074	1.79	170.081	Full match	Full match	Full match	1.72898e+07	3.56914e+07	93306793	1.79492e+07	2.7011e+07	1.15511e+07	9.99148e+06	1.25501e+07	2.038e+07	2.78922e+07	1.7565e+07	2.33906e+07	1.81159e+07	2.84084e+07	2.23524e+07	3.80198e+07
Com_10755_pos	N-Acetyl-L-tyrosine	C11 H13 N O4	223.085	7.289	224.092	Full match	Full match	Full match	3.37613e+07	1.79918e+07	5.53903e+06	1.72643e+07	2.52438e+07	8.27459e+06	9.7621e+06	7.51362e+06	1.95701e+07	4.92026e+06	2.88028e+07	52181653	3.47722e+07	3.99998e+06	3.23876e+07	3.66274e+07
Com_10787_pos	N6-Acetyl-L-lysine	C8 H16 N2 O3	188.116	1.603	189.123	Full match	Full match	Full match	5.36648e+07	4.09588e+07	4.09511e+06	1.7557e+07	3.13459e+07	1.49924e+07	2.10098e+07	9.01219e+06	6.67489e+06	1.73955e+07	2.21264e+07	5.18772e+07	2.3596e+07	3.55656e+06	3.72328e+07	3.89077e+07
Com_11672_pos	3'-Adenosine monophosphate (3'-AMP)	C10 H14 N5 O7 P	347.063	3.445	348.071	Full match	Full match	Full match	5.13476e+07	1.74464e+07	1.43564e+06	7.88835e+06	1.04501e+07	8.16249e+06	1.82627e+07	1.02948e+07	4.33833e+06	1.1019e+07	2.69085e+07	3.57447e+07	40076230	2.04444e+06	7.24019e+07	2.05675e+07
Com_12548_pos	Daidzein	C15 H10 O4	254.058	10.619	255.065	Full match	Full match	No results	1.72739e+07	1.68563e+07	1.10407e+07	1.79713e+07	6.54287e+07	1.62513e+07	1.27295e+07	3.89527e+06	1.57906e+07	1.0035e+07	6.52034e+06	4.16255e+06	3.58393e+07	6.13956e+06	9.8776e+06	8.65627e+06
Com_12943_pos	S-Adenosylhomocysteine	C14 H20 N6 O5 S	384.122	2.028	385.129	Full match	Full match	Full match	8.98713e+06	7.28357e+06	841895	1.42968e+07	4.44431e+06	1.92473e+07	8.03261e+06	1.75288e+07	4.94744e+06	8.54635e+06	4.60648e+07	8.52988e+06	9.32136e+06	3.77503e+06	5.1921e+07	4.54321e+07
Com_16620_pos	L-Saccharopine	C11 H20 N2 O6	276.132	1.707	277.14	Full match	Full match	Full match	1.53406e+07	5.60304e+06	2.14093e+06	7.43713e+06	4.85612e+06	1.69838e+06	3.69058e+06	1.88181e+06	2.88896e+06	3.06453e+06	1.06912e+07	2.66372e+07	1.01949e+07	1.85824e+06	2.4014e+07	6.6215e+06
Com_16_neg	Acetylenedicarboxylic acid	C4 H2 O4	113.993	1.667	112.985	No results	Invalid mass	No results	96997266336	85702747906	56855213200	116000000000	82874839040	29379138512	40280619961	23241414883	86156386788	120000000000	25459614589	15990034480	50643855766	57195595045	50955592767	44945887308
Com_17_neg	Elaidic acid	C18 H34 O2	282.255	15.395	281.248	Full match	No results	No results	16762138614	43982233238	23915966569	17172018637	34180504882	81787065337	53428119950	69779549392	4065590565	36777709437	18605020414	7335887634	11255381838	45466466048	2274053030	15978077175
Com_29_neg	D-(+)-Mannose	C6 H12 O6	180.063	1.312	179.056	Full match	Not the top hit	Full match	22893458027	42199358163	23972353369	26713325991	27147957724	21109866696	21376890235	14951886200	30932954744	54296533199	15117828193	12982485185	21101939605	26676518628	33339457616	17516807686
Com_49_neg	20-Hydroxy-(5Z,8Z,11Z,14Z)-eicosatetraenoic acid	C20 H32 O3	320.238	15.15	319.231	Invalid mass	No results	No results	3427730786	7029131924	7615782707	4862307196	7590585326	6833755201	8249565268	11167411408	1814008577	6843337392	6157780007	5012199150	3248376205	11279340398	1015170911	2730040238
Com_50_neg	4-Methylphenol	C7 H8 O	108.057	2.422	107.05	Full match	No results	Full match	3612005675	1940710161	6.99381e+07	3115143850	2562199326	1.44283e+08	2.28123e+08	8.46125e+08	1.66053e+08	1.67069e+08	6113119227	8721131358	5114312719	1.70774e+08	4.75811e+08	7.28762e+08
Com_83_neg	Pentadecanoic acid	C15 H30 O2	242.224	14.921	241.217	Full match	No results	Full match	2987340187	1750927792	5306793700	1875995577	3048661054	6036169096	6040363469	6577022939	1452764468	3491458346	2655411860	1782722174	1087326929	6501748286	5.67156e+08	1364839111
Com_84_neg	Anthranilic acid	C7 H7 N O2	137.047	6.465	136.04	No results	No results	Full match	4955235397	2721360491	3.59302e+08	3126234296	3420239414	3.21027e+08	1061524847	1340354986	8.36088e+08	3.77666e+08	4059905850	5143789979	3175147241	2.56159e+08	5901668996	2797386723
Com_90_neg	Lauric acid ethyl ester	C14 H28 O2	228.209	14.617	227.201	Full match	No results	Full match	3883414909	2841232825	7888415012	7.10609e+08	4552061638	8631137643	7314187008	6048556861	3030364321	5223293375	3385801301	2685483455	1390046444	6287556118	8.21509e+08	2029536195
Com_94_neg	6-(methylsulfanyl)-9H-purine	C6 H6 N4 S	166.03	7.125	165.022	Invalid mass	No results	No results	4092558711	812448631	1076487644	2264003557	6234238043	3052305387	7.40742e+08	5.09869e+08	2135392772	9872992024	6406047581	2.15126e+08	2181374899	2.68571e+08	4831776037	4909581662
Com_99_neg	Phenylacetaldehyde	C8 H8 O	120.057	6.319	119.05	Full match	No results	No results	6.04565e+08	3.14863e+08	3.5353e+08	1162208355	4846227216	2793134589	1.23663e+08	3.14003e+08	6.58524e+08	3565030994	1893346012	4274514499	7.31646e+08	6.87728e+07	2146591035	1603725611
Com_119_neg	Mestranol	C21 H26 O2	264.176	14.226	309.174	No results	Invalid mass	No results	944531395	6.76119e+08	1097767631	5.65831e+08	6.45693e+08	4708540388	3538380680	4591928343	5.25472e+08	6.5185e+08	4.57924e+08	4.32601e+08	3.90089e+08	8.15356e+08	1.44051e+08	2.20805e+08
Com_121_neg	Hexanoic acid	C6 H12 O2	116.084	8.453	115.076	Full match	No results	Full match	3201765331	8116982145	1112344531	7.64566e+08	5226549147	4799859280	3494016483	7.76629e+07	2782180441	3953132360	7.39402e+08	1684810203	3.32483e+07	1632490609	2.66589e+07	3.3199e+08
Com_132_neg	Methylsuccinic acid	C5 H8 O4	132.042	1.317	131.035	Full match	No results	Full match	3701267096	5348358407	7624887308	5550739303	4780796564	4667531097	5183953208	2661575659	7937508349	11333970490	3117257966	1144527048	3134018210	6288371981	4751268556	3742107960
Com_137_neg	Purine	C5 H4 N4	120.042	1.301	119.035	Invalid mass	No results	No match	4315596023	4951857965	6136170825	7428884108	5570675653	5274912398	5999561885	3424610413	7968744605	9863439863	4589385439	3105162005	3707151061	6234086185	5788332263	3123368251
Com_155_neg	Arachidic acid	C20 H40 O2	312.303	16.024	311.295	Full match	No results	Full match	9.59811e+08	1751033608	2431383920	5.36481e+08	1683083265	2381383872	3034551562	3473075715	8.87873e+07	7.21137e+08	8.72461e+08	4.06401e+08	4.961e+08	1768387747	7.64229e+07	2.39618e+08
Com_159_neg	3-(1,1,2,3,3,3-hexafluoropropyl)adamantane-1-carboxylic acid	C14 H16 F6 O2	284.105	7.192	283.097	Invalid mass	No results	No results	1474396410	8.02671e+07	3.37729e+06	6.75566e+07	1.14267e+08	7.49665e+07	2.35046e+08	2.09072e+08	9.46628e+07	5.16223e+07	1.12648e+08	2687948192	4098928122	1.23449e+07	1951249338	8.39787e+08
Com_173_neg	Methyl-beta-galactopyranoside	C7 H14 O6	194.079	1.311	239.077	No results	Full match	Full match	1919210272	3242436868	5200192755	4120578173	2847171486	3759694339	4249595325	1907264350	5567144301	8077727882	2033953859	6.13747e+08	1717533894	4903846003	2922419318	1978448193
Com_212_neg	Hydrocinnamic acid	C9 H10 O2	150.068	10.139	149.061	Full match	No results	Full match	1069074991	1829604250	6005309808	1095488501	8.47612e+08	641221352	2.56622e+08	1503108276	3620071583	3478783252	1133452348	1769852161	9.64378e+08	2711871362	9.40065e+08	4656501938
Com_229_neg	trans-10-Heptadecenoic acid	C17 H32 O2	268.24	15.083	267.233	Full match	No results	No results	4.30398e+08	8.12445e+08	625923620	4.21822e+08	8.21573e+08	2925840804	2179763625	2289294448	1.76385e+08	1052139794	5.5012e+08	3.27287e+08	2.80755e+08	1282744250	9.21668e+07	4.73107e+08
Com_232_neg	N-Tigloylglycine	C7 H11 N O3	111.068	5.253	110.061	Invalid mass	Invalid mass	No results	5.62434e+08	195141197	2.54544e+07	1.43344e+08	1.23045e+08	2.34513e+07	8.63693e+07	9.80229e+07	5.94797e+07	2.70301e+07	3.86647e+08	1763281428	5.99772e+08	2.94427e+07	5.16219e+08	4.05569e+08
Com_239_neg	11(E)-Eicosenoic Acid	C20 H38 O2	310.287	16.031	309.28	Full match	No results	Full match	7.11249e+08	1260626953	7.97012e+08	5.60871e+08	1318082258	2651210471	2448608860	2147366569	1.51086e+08	9.77257e+08	5.37757e+08	2.19161e+08	3.61549e+08	1629524827	1.1218e+08	5.99955e+08
Com_246_neg	Hexanoylglycine	C8 H15 N O3	173.105	8.394	172.098	Full match	No results	Full match	8.17245e+08	2.64529e+08	4.76811e+06	313802211	5.71843e+08	2.84489e+07	2.24373e+08	1.54759e+08	7.61205e+07	3.62886e+07	4.42099e+08	1640408765	909854697	1.86633e+07	6.62625e+08	4.48479e+08
Com_248_neg	4-Toluenesulfonic acid	C7 H8 O3 S	172.019	6.787	171.012	No results	Full match	No results	120063010	2.04696e+08	2.8492e+08	2.81698e+08	2.31753e+08	8.72654e+07	8.91015e+07	6.95881e+07	3.33759e+08	2.46969e+08	1.49879e+07	1633669667	5.76991e+07	1.14971e+08	2.30914e+07	1.97669e+08
Com_250_neg	4-Hydroxy-3- methoxyphenylglycol sulfate	C9 H12 O7 S	264.03	2.215	263.023	Full match	No results	Full match	3.34279e+08	2.7501e+08	4.13439e+06	1.97205e+08	2.49275e+08	1.64939e+07	4.90039e+07	1.15071e+08	3.47468e+07	1.40202e+07	7.30764e+08	1619319549	8.09816e+08	1.11296e+07	9.42347e+08	3.5641e+08
Com_263_neg	4-Oxoproline	C5 H7 N O3	129.043	1.367	128.035	Full match	No results	Full match	4.64893e+08	2232515218	2166225879	1988289984	2178940248	1092716510	7.96291e+08	3.51335e+08	6241221018	3407055834	6.70058e+08	1345997804	1062347248	9.72306e+08	1539164443	4065865884
Com_264_neg	D-Proline	C5 H9 N O2	115.063	1.395	114.056	No results	No results	Full match	2.23187e+08	1926355380	2323652551	3448474314	2266919793	1227467845	8.04864e+08	3.90026e+08	3229494577	1132965199	7.65751e+08	3.25267e+08	8.97482e+08	904987670	5.31988e+08	4052574260
Com_267_neg	N1-(1,3,4-thiadiazol-2-yl)-2-(benzoylamino)benzamide	C16 H12 N4 O2 S	324.067	9.079	323.059	Full match	No results	No results	6.7084e+08	1.86536e+08	6.18895e+06	1.95424e+08	3.01556e+08	1.24907e+07	1.56679e+08	9.61849e+07	3.75732e+07	6.81479e+06	2.62966e+08	1495982223	7.13686e+08	9.87951e+06	9.62942e+08	2.44403e+08
Com_300_neg	LPC 18:1	C26 H52 N O7 P	581.37	15.086	580.362	No results	Invalid mass	No results	2.11774e+08	2.61697e+08	1.33065e+08	3.48524e+08	1.4413e+08	1147188444	5.93957e+08	1607321378	2.89914e+08	1138838876	413655480	2.18678e+07	5.94889e+08	1388251111	1.38359e+08	6.37968e+08
Com_312_neg	3-(4-Hydroxyphenyl)propionic acid	C9 H10 O3	166.063	7.691	165.056	Full match	No results	Full match	386376548	6.60366e+08	1283416402	1128092920	6.57997e+08	4.33152e+08	2.337e+08	3.84658e+08	1957168586	623722647	3.81319e+08	5.96972e+08	2.66772e+08	1307268039	2.74864e+08	3134888606
Com_346_neg	16-Hydroxyhexadecanoic acid	C16 H32 O3	226.229	15.368	225.222	Invalid mass	No results	No results	1235934092	1.01148e+08	2.33558e+08	1.6036e+08	2394500613	3.73282e+08	4.26721e+08	2.32042e+08	9.3774e+07	1.95129e+08	1.22077e+08	7.07982e+07	7.00265e+07	2.43936e+08	2.9666e+07	5.70112e+07
Com_363_neg	L-Ascorbic acid 2-sulfate	C6 H8 O9 S	255.989	1.325	254.982	Full match	No results	No results	1.44693e+08	1.246e+08	3.08214e+06	7.72811e+07	1.31904e+08	1.25461e+07	2.35106e+07	7.65443e+07	2.66686e+07	1.27533e+07	3.18877e+08	9.6487e+08	1.4576e+08	6.817e+06	5.56348e+08	2.98138e+07
Com_365_neg	11(Z),14(Z)-Eicosadienoic Acid	C20 H36 O2	308.271	15.577	307.264	Full match	No results	No results	2.10706e+08	5.75871e+08	2.15816e+08	2.55805e+08	441073585	2229170710	1023314419	1223699961	4.05643e+07	7.93706e+08	3.13743e+08	6.24566e+07	2.13317e+08	9.20861e+08	5.62234e+07	3.7902e+08
Com_374_neg	11,12-Epoxy-(5Z,8Z,11Z)-icosatrienoic acid	C20 H32 O3	320.235	13.824	319.228	Full match	No results	Full match	3.45205e+08	8.17442e+08	1.99443e+07	625404775	7.82911e+08	6.02379e+08	1927249483	9.35609e+08	252512070	8.35247e+08	1.37017e+08	7.97016e+07	1.11559e+08	8.21158e+08	8.01949e+07	1.43099e+08
Com_418_neg	LPS 18:0	C24 H48 N O9 P	525.306	15.502	524.299	No results	Full match	No results	2.78896e+07	1.09035e+08	1.53015e+07	1.41456e+08	1.30403e+08	5.59721e+08	1.75315e+08	1023672622	6.36863e+07	3.13371e+08	1.49842e+08	1.90908e+07	9.24544e+07	3.6099e+08	2.4339e+07	1.40942e+08
Com_446_neg	trans-2-Butene-1,4-dicarboxylic Acid	C6 H8 O4	144.042	1.321	143.035	No results	No results	Full match	9.13626e+08	1167617633	1575801537	1304635046	1119826972	9.19471e+08	1039547197	5.46099e+08	1856778493	2484129679	5.67694e+08	2.31951e+08	7.68621e+08	1356367060	7.50913e+08	8.49667e+08
Com_455_neg	2-Methyl-3-hydroxybutyric acid	C5 H10 O3	118.063	1.849	117.056	Full match	No results	Full match	5.75248e+08	1.45104e+08	5.41258e+07	1.52928e+08	1.34624e+08	5.00048e+07	6.64438e+07	7.31556e+07	7.72083e+07	9.54041e+07	689937800	7.24224e+08	474017039	3.56819e+07	3.23125e+08	2.11397e+08
Com_457_neg	Ethyl-β-D-glucuronide	C8 H14 O7	222.074	1.372	221.067	Full match	No results	No results	6.62903e+08	1114484071	1506847350	1136330791	1016747116	7.56963e+08	1128362108	372975792	1871726104	1935238651	8.41121e+08	3.74494e+08	7.73129e+08	920089204	1384494800	906353472
Com_474_neg	(+/-)9-HpODE	C18 H32 O4	312.23	12.88	311.223	Full match	No results	Full match	9.81464e+08	9.00205e+08	9.86722e+08	1421513394	1181840598	8.62171e+08	5.10331e+08	3.28185e+08	1181128479	1504322546	7.71864e+08	6.85621e+08	3.8427e+08	8.54439e+08	4.71464e+08	6.77904e+08
Com_484_neg	Genipin	C11 H14 O5	208.073	9.463	207.066	Invalid mass	No match	No match	1.78124e+08	3.27356e+08	1125032315	6.49468e+08	2.61051e+08	5.53082e+08	1401150958	1.81301e+08	2433608725	8.98551e+08	1.68709e+08	2.3361e+08	2.65691e+08	9.19325e+08	2.18807e+08	9.19278e+08
Com_503_neg	15-Deoxy-δ12,14 -Prostaglandin J2	C20 H28 O3	338.191	14.546	337.184	Invalid mass	No results	No results	8.87008e+07	1.06235e+08	2.14816e+08	7.47613e+07	9.69425e+07	6.53288e+08	877686684	8.28292e+08	4.01686e+07	1.11177e+08	1.04726e+08	113905677	6.00576e+07	1.17913e+08	2.52446e+07	4.21955e+07
Com_568_neg	Salvinorin B	C21 H26 O7	390.168	9.085	389.161	Full match	No results	No results	8.56401e+08	5.05913e+08	1020534088	1527271320	8.61756e+08	1052815281	1214480289	3.37585e+08	2898765709	1368682482	3.02791e+08	5.85113e+08	6.19208e+08	4.75867e+08	5.47399e+08	5.41982e+08
Com_569_neg	Naringin	C27 H32 O14	580.178	8.527	579.171	Full match	No results	No results	1.40519e+07	9.31329e+07	4.40166e+08	9.30364e+08	4.9328e+08	4.51691e+08	5.35144e+08	2.51103e+08	1610619225	1.49966e+08	4.13383e+07	5.89895e+08	2.90451e+08	2.72057e+08	1.93999e+08	5.92735e+07
Com_631_neg	3-Hydroxy-3-methylglutaric acid	C6 H10 O5	162.053	1.501	161.045	Full match	No results	No results	841667556	1016720530	1671035008	1021138893	7.18483e+08	7.77977e+08	8.48722e+08	3.89526e+08	1569912116	1793522541	578666016	3.88492e+08	5.96214e+08	1000244420	7.23747e+08	9.31413e+08
Com_634_neg	(+/-)-CP 47,497-C7-Hydroxy metabolite	C21 H34 O3	334.254	15.356	333.246	Invalid mass	No results	No results	128400747	2.96721e+08	6.2501e+08	1.90991e+08	2.90189e+08	2.7577e+08	3.51511e+08	685665510	3.23916e+07	1.14516e+08	1.2981e+08	8.47007e+07	7.35482e+07	2.87297e+08	1.98298e+07	3.78731e+07
Com_637_neg	Calcitriol	C27 H44 O3	416.329	14.336	415.322	Full match	No results	No results	1.88879e+08	3.9649e+08	4.9149e+08	1.61559e+08	3.04523e+08	4.50294e+08	5.89228e+08	6.81668e+08	5.58151e+07	2.34135e+08	247887699	199264772	1.92252e+08	4.61402e+08	7.92722e+07	9.97238e+07
Com_643_neg	δ-Ribono-1,4-lactone	C5 H8 O5	148.037	1.194	147.03	Full match	Invalid mass	Full match	4.3811e+08	6.06997e+08	3.42984e+08	8.87638e+08	1042133891	303051987	5.69751e+08	399332360	1100454439	1757778575	3.05609e+08	3.98366e+08	7.56938e+08	3.99071e+08	9.10769e+08	4.89655e+08
Com_656_neg	Pyrithioxin	C16 H20 N2 O4 S2	368.087	5.504	367.08	No results	No results	Full match	3.22483e+08	1170424511	1261148896	583938151	5.89635e+08	4.65885e+08	5.39457e+08	2.11074e+08	1563938865	9.70861e+08	4.90093e+08	2.76085e+08	757635951	6.78981e+08	680972191	9.10224e+08
Com_664_neg	SM (d14:1/20:0)	C39 H79 N2 O6 P	762.589	16.27	761.582	No results	Invalid mass	No results	3.4662e+08	5.52619e+08	1.20311e+08	1620700768	2.85704e+07	2.42896e+08	3.34786e+08	3.75855e+08	2494970765	8.55341e+08	2.72285e+07	1.34487e+08	122455801	8.12258e+07	3.52184e+08	2.51823e+08
Com_685_neg	LPA 18:2	C21 H39 O7 P	434.243	14.753	433.236	No results	Full match	No results	2.13663e+08	1.87151e+08	1.13913e+08	3.43053e+08	2.87369e+08	1030957987	7.67413e+08	6.26009e+08	160145898	4.53234e+08	1.72987e+08	2.31947e+07	8.52204e+07	5.01296e+08	3.89121e+07	2.66463e+08
Com_690_neg	Citramalic acid	C5 H8 O5	148.037	1.483	147.03	No results	Full match	Full match	3.4483e+08	437136567	1090326439	3.79591e+08	2.10815e+08	4.17541e+08	3.44352e+08	1.29137e+08	2391066586	7.26246e+08	2.90369e+08	2.30892e+08	3.04613e+08	490740240	2.49384e+08	6.30522e+08
Com_711_neg	trans-2-Methyl-2-pentenoic Acid	C6 H10 O2	114.068	7.217	113.061	No results	No results	Full match	9.68656e+07	5.35829e+07	1.5998e+07	4.56031e+07	4.56682e+07	1.43319e+07	1.97901e+07	7.05003e+07	2.70984e+07	1.29009e+07	6.26839e+07	9.5365e+07	7.41305e+08	9.63421e+06	1.32179e+08	2.54382e+07
Com_751_neg	Tridecylic acid	C13 H26 O2	214.193	14.2	213.186	Full match	No results	No results	2.72931e+08	141560256	4.83418e+08	5.63295e+07	1.9274e+08	3.34592e+08	9.80844e+07	9.21396e+07	8.14876e+07	5.77639e+08	4.74757e+07	4.47169e+08	2.27577e+07	6.47948e+07	2.81522e+07	4.09299e+07
Com_760_neg	Valproic acid	C8 H16 O2	144.115	11.581	143.108	No results	No results	Full match	363046546	602672173	4.27989e+08	2.57726e+08	6.13096e+08	672592039	357597844	8.25766e+07	7.49232e+08	9.9664e+08	1.76511e+08	441470372	9.17386e+07	303941119	1.14354e+08	124480089
Com_761_neg	PC (16:0/18:2)	C42 H80 N O8 P	817.584	15.31	816.576	No results	Invalid mass	No results	1.41577e+08	2.00186e+08	2.32473e+08	1.64018e+08	152204711	2.36333e+07	8.25357e+07	6.24237e+07	2161886028	4.18383e+08	1.92992e+08	1.50569e+07	1.42035e+08	3.41138e+08	1.51607e+08	7.60018e+07
Com_768_neg	Succinic semialdehyde	C4 H6 O3	102.032	1.524	101.024	Full match	No results	Full match	7.33766e+08	9.35688e+08	8.94329e+08	7.48637e+08	6.48117e+08	5.75952e+08	5.05993e+08	2.82386e+08	1058004004	1236404215	4.28414e+08	4.36296e+08	4.93317e+08	7.69643e+08	5.54566e+08	7.69055e+08
Com_777_neg	5-Sulfosalicylic acid	C7 H6 O6 S	217.988	1.278	216.981	Full match	No results	No results	2.02724e+08	4.46146e+07	5.78061e+06	6.38889e+07	2.49759e+08	2.65153e+07	1.01345e+08	2.09416e+08	6.00635e+07	1.33401e+07	6.14468e+08	5.49133e+07	1.32143e+08	1.14833e+07	8.31287e+08	3.91634e+08
Com_835_neg	Stachyose	C24 H42 O21	666.222	1.412	665.215	No results	Full match	No results	2.20567e+08	5.36471e+08	2.23656e+08	851686249	4.30419e+08	6.56267e+08	841336366	2.08358e+08	1850255953	5.87543e+08	1.01895e+08	4.91368e+07	4.03924e+08	3.84638e+08	4.09541e+08	405665228
Com_856_neg	Succinic acid	C4 H6 O4	118.027	1.178	117.019	No results	Full match	Full match	2.37724e+08	668431155	5.07032e+08	9.20626e+08	7.58983e+08	9.27758e+08	4.67241e+08	2.54784e+08	1164900818	9.59529e+08	4.99404e+08	3.72361e+08	4.39837e+08	6.66913e+08	612836106	429501212
Com_911_neg	N-benzyl-N-isopropyl-N'-[4-(trifluoromethoxy)phenyl]urea	C18 H19 F3 N2 O2	352.137	7.949	351.13	Invalid mass	No results	No results	1.18517e+08	3.53278e+08	1150433377	1.53951e+08	2.56898e+08	9.63306e+07	2.16577e+08	6.30439e+07	5.07097e+08	2.25149e+08	1.05224e+08	1.57462e+08	3.00259e+08	1.90972e+08	2.02627e+08	8.01491e+07
Com_912_neg	5-(3-chloro-4-methylanilino)-1-methyl-1H-pyrazol-3-ol	C11 H12 Cl N3 O	237.067	7.561	236.06	Full match	No results	No results	3.40251e+08	1.33043e+08	2.39654e+06	1.88888e+08	2.6641e+08	3.62721e+06	5.12874e+07	2.05585e+07	7.76399e+06	9.07407e+06	3.15265e+08	3.13434e+08	3.14548e+08	6.7889e+06	7.07862e+08	446227387
Com_925_neg	LPA 16:0	C19 H39 O7 P	410.243	14.978	409.235	No results	Full match	Full match	5.78083e+07	1.21913e+08	9.2915e+07	2.45429e+08	1.27041e+08	8.59739e+08	371264490	3.8702e+08	1.0355e+08	2.26071e+08	1.03902e+08	2.12287e+07	8.32399e+07	3.74842e+08	2.49551e+07	1.19856e+08
Com_981_neg	MGDG (2:0/5:0)	C16 H28 O10	440.189	8.468	439.182	No results	Invalid mass	No results	2.25964e+08	764451910	2.50845e+08	1.99384e+08	2.97894e+08	7.21728e+07	3.36112e+08	1.36642e+08	3.89349e+08	296035016	1.15751e+08	7.73177e+07	4.13752e+08	1.92815e+08	3.23882e+08	1.535e+08
Com_1009_neg	5-Phenyl-N-(4-(trifluoromethyl)phenyl)oxazol-2-amine	C16 H11 F3 N2 O	304.079	3.585	303.072	Invalid mass	No results	No results	7.40507e+07	5.40942e+07	1.06428e+06	2.67355e+07	3.59961e+07	1.06562e+06	9.00112e+06	5.02183e+07	8.76924e+06	4.27719e+06	1.4599e+08	3.242e+08	2.22429e+08	2.76402e+06	299155970	7.50913e+07
Com_1032_neg	LPS 18:1	C24 H46 N O9 P	523.29	15.047	522.283	No results	Full match	No results	5.10873e+07	4.08315e+08	1.56303e+07	9.6365e+07	1.2252e+08	3.12444e+08	4.09021e+08	4.02975e+08	5.39855e+07	2.47542e+08	7.73574e+07	1.15653e+08	8.9342e+07	1.74603e+08	9.32166e+06	1.17566e+08
Com_1037_neg	15(R),19(R)-Hydroxy prostaglandin F1α	C20 H36 O6	354.241	10.703	353.233	Invalid mass	No results	No match	1.58043e+08	4.16851e+07	2.04082e+06	3.33658e+07	6.03953e+07	3.45645e+06	1.32577e+07	2.08148e+07	5.08357e+06	2.12921e+06	1.34569e+08	3.1152e+08	8.49476e+07	1.79989e+06	1.73055e+08	3.5838e+07
Com_1066_neg	2-Ketoadipic acid	C6 H8 O5	160.037	1.459	159.03	No results	Full match	Full match	2.25108e+08	5.42858e+08	9.45806e+08	5.35668e+08	2.78025e+08	1.28142e+08	2.48274e+08	2.78651e+08	8.78406e+08	7.76444e+08	277434298	2.4657e+08	2.33776e+08	3.33859e+08	317524219	4.08478e+08
Com_1067_neg	2-Butoxyacetic acid	C6 H12 O3	132.079	6.756	131.071	Full match	No results	Full match	1.66653e+08	2.61717e+08	3.83818e+08	4.66829e+08	3.5888e+08	2.62815e+08	1.74122e+08	1.23594e+08	4.76068e+08	6.8603e+08	1.31012e+08	8.14559e+07	2.34534e+08	1.85905e+08	1.45427e+08	8.15586e+08
Com_1069_neg	D-3-Phenyllactic acid	C9 H10 O3	166.063	5.771	165.056	No results	No results	Full match	5.99635e+07	4.02497e+07	1.32634e+07	3.41002e+07	3.31181e+07	1.24678e+07	2.41352e+07	2.93413e+07	2.49233e+07	1.53703e+07	2.88699e+07	3.02596e+08	9.53595e+07	1.56393e+07	9.76689e+07	3.05009e+07
Com_1079_neg	LPS 18:2	C24 H44 N O9 P	521.275	14.669	520.267	No results	Full match	No results	4.52301e+07	5.16962e+08	4.57924e+07	1.06315e+08	9.51899e+07	3.51097e+08	412490190	3.81083e+08	3.1466e+07	1.60703e+08	4.57664e+07	5.37986e+07	4.75948e+07	9.23745e+07	9.26676e+06	8.09638e+07
Com_1094_neg	5-Aminoimidazole-4-carboxamide-1-beta-d-ribofuranosyl 5-monophosphate	C9 H15 N4 O8 P	338.061	1.324	337.054	No results	No results	Full match	1.55691e+08	6.99603e+07	238651184	4.51047e+08	4.11953e+08	3.5861e+08	6.13915e+08	1.55286e+08	7.02836e+08	5.70556e+08	1.76105e+08	6.25836e+06	1.74183e+08	7.20029e+08	8.26875e+07	3.42171e+08
Com_1102_neg	2-(4-hydroxy-1,3-thiazol-2-yl)-1-phenylethan-1-one	C11 H9 N O2 S	219.038	16.956	218.031	Invalid mass	No results	No results	4.32687e+08	5.39758e+08	7.45676e+08	9.02339e+08	5.91466e+08	5.54608e+08	4.85873e+08	2.95418e+08	1217739139	8.08488e+08	350194285	2.91706e+08	401885752	7.16602e+08	4.52145e+08	6.36043e+08
Com_1107_neg	PE (16:0e/20:4)	C41 H76 N O7 P	725.537	15.628	724.53	No results	Full match	No results	8.80802e+07	1.27941e+08	1.22494e+08	3.25839e+07	5.77096e+07	2.11519e+07	3.99925e+07	5.77266e+07	1301340377	9.66585e+08	2.13505e+08	6.55587e+06	4.86487e+07	9.49062e+07	2.15844e+07	3.26817e+07
Com_1139_neg	LPI 16:0	C25 H49 O12 P	572.296	14.823	571.288	No results	Full match	No results	1.34244e+07	4.19893e+07	30787135	6.14144e+07	5.49952e+07	2.69613e+08	1.533e+08	3.61781e+08	2.5512e+07	1.4883e+08	5.41085e+07	1.32754e+07	3.7006e+07	1.14349e+08	9.04813e+06	6.29191e+07
Com_1145_neg	2,2-Bis(hydroxymethyl)propionic acid	C5 H10 O4	134.058	1.534	133.051	Full match	No results	No results	9.68359e+07	1.7436e+08	1.10775e+08	2.26764e+08	2.54745e+08	2.18871e+08	108423148	6.78662e+07	1.77232e+08	2.97734e+08	403431903	2.34931e+08	1.75464e+08	7.90099e+07	2.60791e+08	1.34981e+08
Com_1186_neg	3,8,9-trihydroxy-10-propyl-3,4,5,8,9,10-hexahydro-2H-oxecin-2-one	C12 H20 O5	244.131	3.284	243.124	Full match	No results	No results	8.32162e+06	3.77089e+06	3.239e+06	2.75908e+07	2.83945e+06	2.30732e+07	2.60053e+06	6.61913e+07	4.52019e+06	3.58025e+06	1.97924e+07	4.8445e+07	4.22219e+08	3.0406e+06	4.38291e+07	5.77358e+06
Com_1194_neg	cis-5,8,11,14,17-Eicosapentaenoic acid	C20 H30 O2	302.224	15.011	301.217	Full match	No results	Full match	1.49246e+08	6.10886e+08	4.67882e+08	2.24522e+08	1.16504e+08	4.40642e+08	5.54743e+08	1.38196e+08	1.16639e+08	1.50848e+08	1.1263e+08	2.02628e+08	6.55375e+07	3.08858e+08	5.6787e+07	7.38848e+07
Com_1224_neg	Proline-hydroxyproline	C10 H16 N2 O4	228.111	1.344	227.104	No results	Full match	No results	8.05522e+07	5.67085e+07	3.87492e+06	8.25508e+07	4.57625e+07	8.19125e+06	3.8777e+07	4.85298e+07	2.35254e+07	6.29543e+06	2.72565e+08	2.61211e+08	1.89617e+08	3.95692e+06	2.62364e+08	6.75266e+07
Com_1227_neg	3-Methylglutaric acid	C6 H10 O4	146.058	1.566	145.051	Full match	No results	Full match	2.55403e+08	3.48331e+08	2.10891e+08	5.75581e+08	5.38721e+08	304453741	3.31006e+08	102486339	5.88364e+08	5.17859e+08	1.77341e+08	260950716	1.73538e+08	2.03783e+08	2.47029e+08	3.22396e+08
Com_1229_neg	Raffinose	C18 H32 O16	564.19	1.462	563.183	No results	Invalid mass	No results	1.68161e+08	3.32672e+08	1.7332e+08	4.55294e+08	3.14083e+08	3.38468e+08	5.42868e+08	1.54477e+08	8.20606e+08	2.87242e+08	1.2956e+08	5.78259e+07	1.90627e+08	3.05282e+08	2.70088e+08	1.88672e+08
Com_1238_neg	2-Hydroxybenzothiazole	C7 H5 N O S	151.009	7.944	150.002	Full match	No results	No results	8.56491e+07	9.63441e+07	1.26221e+06	4.06866e+07	9.47241e+07	3.25119e+06	1.85827e+07	4.52616e+07	9.32264e+06	5.13396e+06	9.38076e+07	2.58875e+08	1.27488e+08	3.15346e+06	1.60039e+08	2.81835e+07
Com_1284_neg	Lactose	C12 H22 O11	342.117	5.672	341.11	No results	Full match	Full match	4.70798e+07	3.04286e+07	5.52918e+06	1.84792e+07	4.26072e+06	2.98447e+06	9.53254e+06	2.76289e+07	1.40601e+07	7.79426e+06	6.96967e+07	250336600	8.70098e+07	7.35346e+06	9.63328e+07	4.11569e+07
Com_1305_neg	L-Pipecolate	C6 H11 N O2	129.079	1.644	128.072	No results	No results	Full match	2.51905e+08	3.90415e+08	7.61914e+08	7.39263e+08	5.09706e+08	4.76382e+08	2.13327e+08	2.34052e+07	8.34316e+08	1.63314e+08	1.25211e+08	1.83539e+08	1.3695e+08	1.54752e+08	1.10272e+08	4.97365e+08
Com_1362_neg	LPI 18:2	C27 H49 O12 P	596.296	14.617	595.289	No results	Full match	No results	5.98625e+07	4.96343e+07	1.32334e+07	7.39831e+07	7.52047e+07	3.47949e+08	2.88006e+08	2.97078e+08	2.41612e+07	9.59493e+07	2.41192e+07	7.95532e+06	2.54142e+07	5.13127e+07	3.70311e+06	4.54415e+07
Com_1374_neg	LPI 18:1	C27 H51 O12 P	598.311	14.98	597.304	No results	Full match	No results	2.80894e+07	2.23981e+07	5.28703e+06	3.99575e+07	6.57964e+07	2.89081e+08	1.50802e+08	2.94536e+08	2.36755e+07	1.2581e+08	4.56202e+07	8.59378e+06	4.76342e+07	9.82063e+07	1.09288e+07	1.0591e+08
Com_1379_neg	cis-2-Decenoic acid	C10 H18 O2	170.131	12.455	169.123	Full match	No results	No results	7.19714e+07	3.39032e+08	3.57734e+08	2.98996e+07	3.63516e+08	1.56892e+08	4.20681e+07	2.34177e+07	1.89883e+08	5.12151e+08	1.10748e+08	2.28738e+08	4.0987e+06	1.71714e+08	3.66919e+06	2.0971e+07
Com_1416_neg	4-benzyl-N-(3,5-dichlorophenyl)-1,4-diazepane-1-carboxamide	C19 H21 Cl2 N3 O	377.108	1.324	376.101	Invalid mass	No results	No results	3.91413e+08	3.56059e+07	1.19932e+07	5.28522e+07	142787730	1.304e+08	1.29917e+07	1.96108e+06	1.02662e+08	6.7085e+07	3.4827e+07	1.81843e+07	2.29652e+06	4.20748e+07	1.60741e+07	3.91916e+07
Com_1422_neg	LPG 16:0	C22 H45 O9 P	484.28	14.882	483.272	No results	Full match	No results	3.87848e+07	1.61503e+08	5.41015e+07	1.05245e+08	1.27438e+08	5.06642e+08	2.02233e+08	2.85004e+08	2.60149e+07	2.28522e+08	9.32469e+07	4.13541e+07	6.41478e+07	2.74863e+08	2.61912e+07	1.12404e+08
Com_1445_neg	(±)9(10)-DiHOME	C18 H34 O4	314.245	12.92	313.238	Full match	No results	Full match	140785829	4.7562e+08	7.33853e+07	2.80683e+08	5.27287e+08	9.60077e+07	1.21497e+08	8.7478e+07	9.6361e+07	3.00648e+08	1.53897e+08	1.23699e+08	1.24333e+08	1.22641e+08	1.75476e+08	1.47038e+08
Com_1507_neg	DL-α-Methoxyphenylacetic acid	C9 H10 O3	166.063	9.134	165.056	Full match	No results	Full match	9.46794e+07	1.78701e+08	3.20039e+08	9.5325e+07	1.02343e+08	4.45918e+07	3.12635e+07	5.73929e+07	142610345	1.97318e+08	158131086	2.09577e+08	1.15735e+08	1.31608e+08	3.17837e+08	2.4355e+08
Com_1551_neg	Corchorifatty acid F	C18 H32 O5	328.225	11.102	327.218	Full match	No results	No results	1.91933e+08	3.82684e+08	4.16642e+08	272178723	3.0719e+08	412867432	2.15336e+08	9.59136e+07	4.57936e+08	4.009e+08	1.97773e+08	8.60122e+07	3.14433e+08	2.84447e+08	2.0485e+08	4.61723e+08
Com_1662_neg	5-Dehydroquinic acid	C7 H10 O6	190.047	1.583	189.04	No results	Full match	No results	3.64603e+07	7.09696e+07	1.94686e+07	73150399	7.99175e+07	1.61242e+07	2.13005e+07	3.84809e+07	4.61745e+07	3.82752e+07	1.62423e+08	1.85294e+08	1.00614e+08	2.13091e+07	2.08362e+08	5.01551e+07
Com_1680_neg	Tyrosol	C8 H10 O2	138.068	9.29	137.061	Full match	No results	No results	1.15337e+08	8.70022e+07	5.36245e+06	6.46444e+07	6.64406e+07	4.551e+06	2.44775e+07	2.91226e+07	1.4659e+07	5.96733e+06	7.49724e+07	1.83054e+08	1.73694e+08	5.34434e+06	2.75171e+08	5.8369e+07
Com_1703_neg	19(R)-Hydroxy-prostaglandin E2	C20 H32 O6	350.209	11.031	349.202	Invalid mass	No results	No results	1.4616e+08	4.67735e+07	1.81136e+06	4.13359e+07	5.76707e+07	5.27017e+06	1.43003e+07	2.80626e+07	3.39728e+06	3.01044e+06	7.9592e+07	1.80382e+08	1.42303e+08	2.39447e+06	1.39911e+08	4.60598e+07
Com_1716_neg	Tetranor-PGDM	C16 H24 O7	310.141	7.26	309.134	Invalid mass	No results	No results	2.13265e+08	2.21853e+07	959376	1.85151e+07	1.45043e+07	1.09615e+06	9.1635e+06	1.03344e+07	8.00434e+06	1.2061e+06	1.65735e+08	179314901	2.09944e+08	1.27631e+06	1.19146e+08	6.97798e+07
Com_1727_neg	LPG 17:0	C23 H47 O9 P	498.295	15.101	497.288	No results	Full match	No results	1.19673e+07	5.29825e+06	2.83492e+06	1.75205e+07	1.05929e+07	2.84625e+08	1.02892e+08	2.26971e+08	1.34532e+07	180176654	1.64685e+07	1.14699e+06	3.25084e+07	1.35926e+08	1.61555e+06	9.58961e+07
Com_1729_neg	Cyclohexaneacetic acid	C8 H14 O2	142.099	11.024	141.092	No results	No results	Full match	2.47834e+08	3.79796e+08	1.46867e+08	6.51987e+07	3.00171e+08	4.20344e+08	1.69082e+08	2.44052e+07	3.65194e+08	4.04687e+08	8.12617e+07	1.15265e+08	8.57728e+06	1.86623e+08	9.07873e+06	2.59842e+07
Com_1730_neg	1,3-Dimethyluracil	C6 H8 N2 O2	140.058	1.432	139.051	No results	No results	Full match	117867729	5.23729e+07	3.27819e+07	1.14793e+08	1.95243e+08	1.07411e+08	8.58108e+07	3.76951e+07	7.41812e+07	1.68869e+07	2.53501e+08	1.7554e+08	9.44451e+07	1.77113e+07	1.98635e+08	4.2209e+07
Com_1790_neg	Sucrose	C12 H22 O11	342.113	10.706	341.106	Invalid mass	No results	No results	1.36979e+08	3.14205e+07	619160	2.46395e+07	2.79462e+07	2.17926e+06	1.51742e+07	8.65885e+06	1.46941e+06	870096	3.06211e+07	1.71449e+08	4.80787e+07	535169	2.17042e+08	5.89615e+06
Com_1812_neg	SM (d14:0/20:0)	C39 H81 N2 O6 P	764.605	14.84	763.598	No results	Invalid mass	No results	1.22806e+08	145435887	2.66221e+08	4.01078e+07	8.79877e+07	1.1808e+07	9.72268e+07	2.26284e+07	3.7629e+08	562134173	6.36113e+07	1.34355e+07	1.53249e+08	4.23652e+07	2.15188e+07	1.3795e+07
Com_1883_neg	LPG 18:2	C24 H45 O9 P	508.28	14.539	507.272	No results	Full match	No results	2.82521e+06	2.68278e+07	4.89316e+07	6.68557e+07	3.77676e+07	2.37467e+08	1.05593e+08	2.0573e+08	3.28141e+07	1.94365e+08	7.20517e+07	8.44099e+06	5.12155e+07	2.76649e+08	2.64143e+07	2.3856e+08
Com_1896_neg	Sulfoacetic acid	C2 H4 O5 S	139.978	1.155	138.97	No results	No results	Full match	1.31614e+08	2.49191e+08	1.63198e+08	1.73028e+08	1.8985e+08	8.86109e+07	1.26692e+08	8.12617e+07	2.56714e+08	1.79823e+08	1.03654e+08	1.16269e+08	2.49777e+08	1.42583e+08	2.7848e+08	1.36383e+08
Com_1904_neg	4-Hydroxybenzylalcohol	C7 H8 O2	124.052	2.387	123.045	Full match	No results	No results	1.23524e+08	5.61009e+07	2.09729e+07	114718687	8.53747e+07	1.95924e+07	1.61162e+07	2.88244e+07	3.03228e+07	2.61245e+07	7.60852e+07	159579209	1.1178e+08	2.34066e+07	2.94146e+07	3.83313e+07
Com_1911_neg	Chlortetracycline	C22 H23 Cl N2 O8	478.111	2.408	477.104	Invalid mass	No results	No results	1.0583e+07	3.87394e+06	1.1751e+06	3.1483e+06	2.9545e+06	1.87161e+06	766285	824931	1.84032e+06	3.43425e+06	2.5422e+07	159034923	1.07242e+07	1.13279e+06	2.04031e+06	2.00718e+06
Com_1916_neg	Lactitol	C12 H24 O11	344.131	1.341	343.124	No results	Full match	Full match	1.52585e+08	1.42471e+08	8.76584e+07	1.0133e+08	1.73144e+08	5.92796e+07	5.90967e+07	8.27842e+07	1.0787e+08	1.18508e+08	1.07494e+08	9.19608e+07	1.36929e+08	6.48335e+07	3.04505e+08	1.24539e+08
Com_1921_neg	1,3-dimethyl-1H-thieno[2,3-c]pyrazole-5-carbohydrazide	C8 H10 N4 O S	210.056	9.462	209.049	Invalid mass	No results	No results	1.2534e+08	2.37862e+08	2.6407e+08	3.77408e+08	1.00012e+08	367011341	3.28797e+08	1.40191e+08	4.8621e+08	3.49637e+07	3.66458e+07	5.29284e+07	1.02459e+08	1.20468e+08	6.34153e+07	1.36331e+08
Com_1987_neg	LPI 20:4	C29 H49 O12 P	620.296	14.451	619.289	No results	Full match	No results	659509	1.48281e+06	4.10089e+06	9.57682e+06	2.93509e+06	6.1193e+07	2.52793e+07	1.94681e+08	1.38537e+07	3.15436e+07	2.68203e+07	752701	3.00983e+07	5.62544e+07	1.31684e+07	4.13782e+07
Com_2000_neg	Isovanillic acid	C8 H8 O4	168.045	8.42	167.038	Invalid mass	No results	No results	1.13248e+07	3.79616e+06	4.55488e+06	1.19257e+07	1.43092e+07	4.0551e+06	2.9884e+06	1.8355e+06	2.66118e+07	505298828	6.5891e+06	2.48101e+07	3.08376e+07	4.48461e+06	1.57177e+07	6.72586e+07
Com_2038_neg	Equol	C15 H14 O3	242.094	10.999	241.087	Full match	No results	Full match	5.37466e+07	3.69574e+07	2.63006e+07	6.74098e+07	1.07022e+08	1.77071e+07	3.50943e+07	8.09518e+06	1.74637e+07	4.28868e+06	1.67425e+07	8.02599e+07	2.31563e+08	879213	7.48829e+07	1.25806e+06
Com_2097_neg	1a,1b-Dihomo prostaglandin F2α	C22 H38 O5	418.248	15.284	417.24	Invalid mass	No results	No results	1.09969e+07	3.64241e+07	1.25773e+07	4.58696e+07	3.13449e+07	174879877	8.15293e+07	1.83661e+08	9.96697e+06	1.07237e+08	3.24205e+07	5.8697e+06	3.79271e+07	3.56979e+07	1.08614e+07	3.14701e+07
Com_2110_neg	5-Hydroxyindole-2-carboxylic acid	C9 H7 N O3	177.042	6.063	176.035	No results	No results	Full match	3.46335e+07	3.51076e+07	3.44682e+06	3.11646e+07	4.15791e+07	3.2327e+06	1.04365e+07	1.22724e+07	1.07531e+07	4.09584e+06	2.56853e+07	1.41927e+08	1.13617e+08	4.74059e+06	4.80558e+07	1.31691e+07
Com_2138_neg	PEtOH (16:0-18:1)	C39 H75 O8 P	328.257	15.379	701.512	No results	Invalid mass	No results	1.18732e+06	2.64749e+06	2.03435e+06	2.40039e+06	2.29023e+06	4.49474e+06	3.26653e+06	1.79046e+08	24951000	1.10605e+07	7.45191e+06	727034	2.81478e+06	3.12804e+06	470668	1.38749e+06
Com_2143_neg	2-Phenylglycine	C8 H9 N O2	151.063	9.171	150.056	No results	No results	Full match	4.01875e+07	1.15188e+08	310373275	4.49878e+07	3.85599e+07	2.91811e+07	2.95684e+07	4.66453e+06	6.85835e+08	4.04094e+07	1.94974e+07	2.00851e+07	4.29654e+07	7.3324e+07	1.81671e+07	1.58229e+08
Com_2205_neg	Psilocybin	C12 H17 N2 O4 P	284.093	7.589	283.086	Full match	No results	No results	8.1912e+07	1.55814e+06	2.01615e+06	879916	5.29327e+06	1.52168e+06	4.25666e+06	746797	2.34974e+06	2.26588e+06	1.23591e+07	1.35638e+08	2.19557e+07	1.45531e+06	2.30994e+07	1.9113e+06
Com_2239_neg	Ascorbic acid	C6 H8 O6	176.032	1.352	175.025	Full match	No results	Full match	4.93187e+07	5.77457e+07	6.68371e+07	8.64412e+07	6.05951e+07	1.11338e+08	5.91722e+07	4.64142e+07	1.1982e+08	8.46141e+07	102690356	132877702	5.819e+07	6.60209e+07	1.27111e+08	9.35794e+07
Com_2275_neg	3-(2-thienyl)-1,2,4-oxadiazole-5-carbohydrazide	C7 H6 N4 O2 S	210.02	3.164	209.012	Invalid mass	No results	No results	5.66517e+07	1.20937e+07	1.11825e+06	1.14089e+07	8.75255e+06	2.70952e+06	4.9389e+06	8.50851e+06	3.80482e+06	5.79272e+06	5.60037e+07	1.30205e+08	5.47464e+07	807147	1.04376e+08	2.63237e+07
Com_2384_neg	3-Hydroxysebacic acid	C10 H18 O5	218.115	3.12	217.108	No results	Full match	No results	2.14928e+08	1.24064e+07	1.81562e+06	1.23328e+07	2.41359e+07	1.12255e+07	9.71646e+06	6.33354e+06	4.89097e+06	5.17305e+06	3.1646e+07	8.02136e+07	4.6048e+07	2.90303e+06	5.08168e+07	1.08753e+07
Com_2401_neg	Valeric acid	C5 H10 O2	102.068	3.896	101.061	Full match	No results	No results	5.34268e+07	2.7692e+08	7.42206e+07	9.94398e+07	2.34485e+08	1.0766e+08	9.98827e+07	2.71904e+07	1.08406e+08	1.4299e+08	4.46011e+07	4.66092e+07	2.92454e+07	5.49142e+07	3.55528e+07	6.84392e+07
Com_2412_neg	FAHFA (16:0/18:2)	C34 H62 O4	534.462	15.229	533.454	No results	Invalid mass	No results	1.37942e+08	8.54591e+07	3.64015e+08	9.58311e+07	1.71558e+08	1.78734e+08	2.33805e+08	9.60265e+07	3.56765e+07	1.63632e+08	1.69198e+08	9.82193e+07	6.88708e+07	3.48254e+08	1.53203e+07	6.5961e+07
Com_2433_neg	N1-[4-(aminosulfonyl)phenyl]-2,2-dimethylpropanamide	C11 H16 N2 O3 S	512.174	10.029	255.08	Invalid mass	No results	No results	1.67373e+08	3.75634e+07	949194	2.37542e+07	5.16229e+07	1.36975e+06	4.75356e+06	1.09124e+07	3.45917e+06	737608	4.41368e+07	1.19943e+08	2.87151e+07	626357	4.76783e+07	1.07754e+07
Com_2472_neg	11-keto Testosterone (CRM)	C19 H26 O3	348.193	10.925	347.186	Invalid mass	No results	No results	9.27496e+07	1.95743e+07	1.71784e+06	2.99033e+07	3.01253e+07	5.18897e+06	1.30256e+07	2.15817e+07	3.5498e+06	1.98114e+06	2.93132e+07	1.17289e+08	1.517e+08	876774	5.29552e+07	1.48549e+07
Com_2504_neg	Glycocholic acid hydrate	C26 H45 N O7	483.319	10.956	482.312	No results	No results	Full match	3.96031e+07	2.45961e+07	1.23464e+06	1.24102e+07	1.66086e+07	845636	1.06409e+07	8.43769e+06	1.88603e+06	1.27923e+06	5.38104e+07	1.15647e+08	5.23299e+07	1.08276e+06	3.47883e+07	3.58741e+07
Com_2516_neg	Prostaglandin H2	C20 H32 O5	352.225	11.554	351.217	Full match	No results	Full match	1.18381e+08	1.61671e+08	9.65816e+06	5.21461e+07	3.7432e+07	1.86973e+08	5.10218e+07	5.94538e+07	1.87278e+07	1.32324e+08	9.02199e+07	1.0579e+08	174331120	1.71009e+07	2.21385e+08	8.74258e+07
Com_2626_neg	2-{2-[2,5-di(methoxycarbonyl)anilino]-2-oxoethoxy}acetic acid	C14 H15 N O8	325.079	6.825	324.072	Full match	No results	No results	2.50084e+07	2.46564e+08	5.79279e+07	3.30789e+07	1.03626e+08	2.03812e+07	1.62518e+07	1.24944e+07	2.23595e+08	8.5893e+07	1.26422e+07	8.02604e+06	1.68415e+07	5.59994e+07	1.56552e+07	4.7623e+07
Com_2629_neg	ethyl 4-hydroxy-3-methylisoxazolo[5,4-b]pyridine-5-carboxylate	C10 H10 N2 O4	222.064	6.179	221.057	Full match	No results	No results	2.98567e+07	6.50554e+07	2.34088e+08	3.81175e+07	5.88523e+07	4.0493e+07	4.78792e+06	1.76035e+06	5.30612e+08	7.48046e+06	3.83114e+06	1.04267e+07	4.43835e+07	2.99589e+07	8.88174e+06	1.24999e+08
Com_2633_neg	PEtOH (18:0-18:2)	C41 H77 O8 P	728.536	14.693	727.528	No results	Full match	No results	3.16475e+07	2.65643e+06	3.08348e+08	4.19585e+08	2.85017e+07	2.44913e+07	2.52456e+07	2.479e+07	9.20309e+06	1.28142e+07	1.01852e+07	9.0169e+06	6.79316e+06	1.82625e+07	3.68567e+06	1.35322e+07
Com_2641_neg	2,2-Dimethylsuccinic acid	C6 H10 O4	146.06	3.104	145.053	Invalid mass	No results	No results	4.20513e+07	1.62204e+07	992167	2.50116e+07	2.59067e+07	1.26493e+06	5.03626e+06	1.15964e+07	2.36459e+06	1.14324e+06	4.14089e+07	1.08011e+08	4.74022e+07	824836	7.33609e+07	2.55713e+07
Com_2649_neg	PE (16:0/18:1)	C39 H76 N O8 P	717.532	16.344	716.525	No results	Full match	No results	8.62574e+07	1.49656e+08	2.47615e+08	8.04272e+06	6.64474e+07	1.54563e+07	7.62057e+07	33277566	4.32084e+08	3.39013e+08	6.89166e+07	1.45438e+07	7.97459e+07	5.36602e+07	1.01433e+07	1.49981e+07
Com_2693_neg	Dihydroroseoside	C19 H32 O8	388.209	8.637	387.202	Full match	No results	No results	9.58925e+07	2.39531e+08	2.56226e+08	1.4361e+08	1.84153e+08	8.39979e+07	1.64802e+08	8.03065e+07	3.64465e+08	2.95801e+08	1.19562e+08	7.60788e+07	1.41967e+08	176177144	1.61748e+08	1.61342e+08
Com_2706_neg	7-Hydroxy-4-chromone	C9 H6 O3	162.031	8.539	161.024	No results	No results	Full match	5.90083e+07	3.39635e+07	9.76538e+06	2.88771e+07	2.81901e+07	4.18881e+06	9.57826e+06	1.1328e+07	1.24789e+07	1.12195e+07	6.47036e+07	1.04395e+08	5.48714e+07	8.2492e+06	9.6628e+07	2.83706e+07
Com_2715_neg	PC (16:0/20:4)	C44 H80 N O8 P	841.584	14.462	840.577	No results	Invalid mass	No results	1.00747e+08	1.34275e+08	1.86448e+08	3.67747e+07	102681562	2.51695e+07	6.52057e+07	3.05797e+07	5.09614e+08	2.33852e+08	6.97463e+07	1.01467e+07	3.63126e+07	1.50665e+08	5.97433e+07	1.94415e+07
Com_2929_neg	9-HpOTrE	C18 H30 O4	310.214	12.581	309.207	No results	No results	Full match	1.48022e+08	1.29871e+08	2.20476e+08	2.66142e+08	4.28657e+07	1.57512e+08	6.86368e+07	4.17688e+07	2.29527e+08	2.7931e+08	8.92702e+07	9.51851e+07	6.53706e+07	1.32441e+08	6.12651e+07	1.34391e+08
Com_2948_neg	Reserpine	C33 H40 N2 O9	608.284	11.797	607.276	Invalid mass	No results	No results	3.41319e+07	9.1339e+06	1.4229e+06	5.1186e+06	1.65557e+07	1.29434e+06	3.82838e+06	9.30671e+06	3.38895e+06	1.72942e+06	4.84967e+07	9.42069e+07	6.96432e+07	1.35934e+06	7.11647e+07	1.15036e+07
Com_2976_neg	15-Keto prostaglandin A1	C20 H30 O4	334.214	11.614	333.207	Full match	No results	Full match	8.27109e+07	8.37696e+07	2.60971e+06	3.01818e+07	3.94192e+07	1.01634e+08	2.65971e+07	3.50276e+07	8.74753e+06	7.31992e+07	6.26739e+07	7.53314e+07	132125977	4.49421e+06	1.79567e+08	4.18404e+07
Com_2979_neg	13-HPODE	C18 H32 O4	312.23	16.074	311.222	No results	No results	Full match	5.25069e+07	2.29507e+06	153387591	8.62758e+07	1.04962e+08	1.42314e+08	2.64583e+06	1.19162e+08	6.36945e+06	7.15425e+07	6.66429e+07	5.35154e+07	7.24955e+07	1.98484e+08	2.43e+07	5.83976e+07
Com_3021_neg	Undecanoic acid	C11 H22 O2	186.162	13.399	185.155	Full match	No results	No results	2.90792e+07	2.17854e+07	1.09311e+08	2.3064e+07	9.10988e+07	6.83995e+07	1.65839e+07	1.10351e+07	3.62894e+07	2.48177e+08	1.25625e+07	9.16307e+07	9.34603e+06	1.96273e+07	1.0788e+07	1.67049e+07
Com_3060_neg	Prostaglandin F1β	C20 H36 O5	392.232	15.091	391.225	Invalid mass	No results	No results	3.20618e+07	7.02072e+07	1.24637e+07	7.06128e+07	3.6676e+07	2.13791e+08	9.62166e+07	9.29323e+07	9.58405e+07	1.03884e+08	2.31844e+07	7.84949e+06	2.25212e+07	4.37458e+07	3.19182e+07	3.94888e+07
Com_3066_neg	Docosapentaenoic acid	C22 H34 O2	330.255	15.081	329.248	Full match	No results	Full match	1.01716e+07	6.76607e+07	6.13279e+06	1.24437e+07	1.97564e+07	2.13418e+08	6.09607e+07	9.51968e+07	1.92531e+06	4.76356e+07	3.44313e+07	7.41338e+06	1.64874e+07	4.4954e+07	2.72383e+06	1.4075e+07
Com_3069_neg	15(R)-Prostaglandin E2	C20 H32 O5	352.225	11.311	351.217	Full match	No results	Full match	7.08117e+07	1.42603e+07	1.27818e+06	1.70071e+07	2.69803e+07	3.0024e+06	8.06502e+06	1.28074e+07	2.62928e+06	1.66074e+06	6.98924e+07	8.9984e+07	4.90221e+07	1.06401e+06	5.32546e+07	2.24316e+07
Com_3090_neg	(±)19(20)-DiHDPA	C22 H34 O4	362.243	14.991	361.236	Invalid mass	No results	No results	6.57152e+07	1.28892e+08	1.28232e+08	7.36218e+07	1.14791e+08	189534730	1.31218e+08	6.82656e+07	1.42858e+07	1.20809e+08	6.78088e+07	5.70671e+07	3.96793e+07	1.66842e+08	1.05563e+07	7.28523e+07
Com_3121_neg	PE (16:1e/20:4)	C41 H74 N O7 P	723.52	15.376	722.513	No results	Full match	No results	6.6884e+07	1.26895e+08	1.64927e+08	8.70474e+06	3.32627e+07	8.4079e+06	1.44772e+07	3.44211e+07	432390481	194050855	4.22957e+07	2.99806e+06	1.72787e+07	4.28873e+07	8.91561e+06	1.62858e+07
Com_3130_neg	Jasmonic acid	C12 H18 O3	210.125	9.853	209.118	Full match	No results	No results	2.17497e+07	2.00072e+08	3.41291e+07	111781924	3.12335e+07	1.13326e+07	1.07971e+07	8.86298e+06	6.68734e+07	1.19501e+07	6.52786e+06	7.97164e+07	9.58636e+07	1.32515e+08	6.51508e+07	2.22758e+08
Com_3151_neg	4-(2-thienyl)benzoic acid	C11 H8 O2 S	204.027	1.173	203.019	Invalid mass	No results	No results	5.08702e+07	8.87892e+07	3.06628e+07	1.85092e+08	7.50844e+07	2.06692e+08	1.12273e+08	5.40833e+07	3.68458e+08	1.45802e+08	7.43326e+07	2.28741e+07	4.89243e+07	1.70602e+08	1.0717e+08	8.64267e+07
Com_3171_neg	Coniferylaldehyde	C10 H10 O3	178.063	7.737	177.056	No results	Full match	Full match	1.41325e+08	1.02303e+08	7.54457e+07	2.64279e+08	1.18597e+08	1.55007e+08	1.78301e+08	4.89902e+07	4.19571e+08	1.27417e+08	6.79705e+07	8.67409e+07	1.01326e+08	1.42649e+08	9.64572e+07	6.50318e+07
Com_3183_neg	3-Methyl-2-oxobutanoic acid	C5 H8 O3	116.047	10.774	115.04	No results	No results	Full match	4.90923e+07	3.5135e+07	3.14609e+07	4.75267e+07	4.39985e+07	2.08367e+07	2.38312e+07	1.68638e+07	4.61089e+07	3.20402e+07	3.71615e+07	8.64982e+07	3.75318e+07	2.69646e+07	7.16371e+07	3.21562e+07
Com_3196_neg	16-(Hexopyranosyloxy)-7-hydroxy-8,9-epoxypimaran-18-oic acid	C26 H42 O10	514.278	9.691	513.271	Full match	No results	No results	8.02441e+07	2.75231e+07	1.48456e+06	4.02436e+06	1.82228e+07	1.99021e+06	5.37411e+06	1.23568e+07	2.49835e+06	2.54028e+06	3.6909e+06	7.42505e+06	1.68791e+07	2.10586e+06	1.65793e+08	1.51358e+07
Com_3270_neg	N1-(4-chlorophenyl)-2-cyano-4,4-dimethyl-3-oxopentanamide	C14 H15 Cl N2 O2	278.082	8.886	277.074	Full match	No results	No results	5.44404e+07	5.65775e+06	1.72909e+07	3.8104e+07	8.93068e+07	198208360	1.07321e+07	7.28059e+06	9.39554e+06	8.79107e+07	1.73732e+07	3.87766e+07	2.01647e+07	1.18373e+06	2.57798e+07	3.57353e+06
Com_3431_neg	Prostaglandin A1 ethyl ester	C22 H36 O4	364.259	15.402	363.251	Invalid mass	No results	No results	5.0016e+07	1.17412e+08	6.77823e+07	6.0676e+07	9.77219e+07	1.62472e+08	1.06655e+08	3.87332e+07	1.55599e+07	8.89266e+07	3.96859e+07	2.09163e+07	3.09927e+07	8.55342e+07	1.00954e+07	5.20834e+07
Com_3440_neg	FAHFA (18:0/20:2)	C38 H70 O4	590.524	15.872	589.517	No results	Invalid mass	No results	4.59775e+07	3.08546e+07	2.8666e+07	3.63767e+07	6.71265e+07	1.12955e+08	1.64285e+08	7.14909e+07	3.16351e+07	5.61929e+07	4.08041e+07	2.0075e+07	2.43247e+07	160255126	1.10246e+06	1.39092e+07
Com_3509_neg	PC (16:0/16:0)	C40 H80 N O8 P	793.583	16.663	792.577	No results	Invalid mass	No results	7.11115e+07	7.66504e+07	6.80101e+07	7.60421e+06	6.413e+07	6.4922e+06	2.48027e+07	6.61169e+06	2.19365e+08	2.57168e+08	5.82555e+07	5.19093e+06	4.12408e+07	2.55618e+07	2.99962e+06	3.4367e+06
Com_3533_neg	LPC 16:1	C24 H48 N O7 P	553.337	14.405	552.33	No results	Invalid mass	No results	1.74639e+07	2.58203e+07	6.15152e+06	1.2639e+07	1.44854e+06	6.14181e+07	4.31133e+07	9.79152e+07	1.761e+07	4.90932e+07	1.05351e+07	409484	1.73327e+07	1.15366e+08	5.61346e+06	2.11819e+07
Com_3559_neg	4-Hydroxy-2-Oxoglutaric Acid	C5 H6 O6	162.016	1.494	161.009	No results	No results	Full match	2.30273e+06	6.21038e+06	3.96497e+07	3.89933e+07	1.35542e+07	3.94814e+07	7.77076e+06	9.71189e+07	3.46456e+08	1.05066e+08	3.31391e+07	1.22726e+07	3.64438e+07	1.16677e+08	6.83647e+07	1.13709e+08
Com_3593_neg	1-[6-(benzyloxy)-3-(tert-butyl)-2-hydroxyphenyl]ethan-1-one	C19 H22 O3	298.159	14.232	297.152	Invalid mass	No results	No results	1.56004e+07	7.76643e+06	1.24494e+07	9.19624e+06	9.97616e+06	8.35926e+07	8.48033e+07	9.60193e+07	9.26947e+06	9.22364e+06	6.60131e+06	4.73785e+06	4.53761e+06	1.13057e+07	2.58241e+06	3.035e+06
Com_3619_neg	L-Ornithine	C5 H12 N2 O2	132.09	1.306	131.082	No results	No results	Full match	2.30193e+07	145507276	3.28536e+07	8.8743e+07	1.56275e+08	4.57337e+07	6.62024e+07	4.1585e+07	7.32247e+07	1.05139e+08	2.79625e+07	7.43146e+07	3.09915e+07	3.74736e+07	8.79003e+07	6.80885e+07
Com_3651_neg	PMeOH (18:1-18:1)	C40 H75 O8 P	714.51	15.372	713.502	No results	Invalid mass	No results	2.84882e+07	7.0615e+07	8.99368e+07	5.05819e+07	6.90715e+07	4.19215e+07	9.13957e+07	9.3818e+07	1.89636e+07	4.35459e+07	4.15639e+07	2.54041e+07	5.46226e+07	6.95604e+07	2.08743e+07	3.81017e+07
Com_3699_neg	Adenosine diphosphate (ADP)	C10 H15 N5 O10 P2	427.029	1.435	426.022	Full match	No results	Full match	6.77231e+06	7.64743e+06	2.56648e+07	9.16855e+07	1.44299e+07	1.28338e+08	8.84402e+07	5.76626e+07	3.53413e+08	6.11482e+07	1.85996e+07	6.13134e+06	1.49199e+07	1.62931e+08	2.08179e+07	2.8221e+07
Com_3780_neg	Caprylic acid	C8 H16 O2	144.115	11.404	143.108	Full match	No results	Full match	3.44868e+07	3.58744e+07	4.49784e+07	4.05198e+07	7.08422e+07	6.19877e+07	2.89663e+07	1.41223e+07	6.2853e+07	234032890	2.04464e+07	44198086	1.96054e+07	3.33578e+07	2.12391e+07	3.34377e+07
Com_3820_neg	2-Isopropylmalic acid	C7 H12 O5	176.068	1.779	175.061	Full match	No results	Full match	2.75352e+07	2.03701e+07	1.42353e+07	3.1934e+07	2.50538e+07	2.23448e+07	1.12881e+07	1.22418e+07	2.32024e+07	1.53018e+07	3.37439e+07	6.95298e+07	5.36072e+07	1.56596e+07	8.44281e+07	2.56655e+07
Com_3822_neg	DL-Citrulline	C6 H13 N3 O3	175.095	1.306	174.088	No results	No results	Full match	2.00016e+07	1.39224e+08	2.24729e+07	6.90372e+07	1.43243e+08	3.87254e+07	5.51557e+07	4.06226e+07	8.22071e+07	7.87438e+07	1.78075e+07	6.94911e+07	2.82779e+07	3.09987e+07	6.8947e+07	6.22667e+07
Com_3846_neg	ethyl 3-[(4-chlorophenethyl)amino]-2-cyanoacrylate	C14 H15 Cl N2 O2	278.082	8.449	277.075	Full match	No results	No results	1.20178e+08	2.65734e+06	1.23068e+06	2.03548e+07	8.53593e+06	1.90642e+06	2.94091e+07	2.32132e+06	2.39256e+06	842138	2.74282e+06	1.10018e+07	5.26022e+06	697526	6.73171e+06	2.34625e+06
Com_3908_neg	Glycerophospho-N-palmitoyl ethanolamine	C21 H44 N O7 P	453.285	14.747	452.278	Full match	No results	Full match	1.7039e+07	3.84777e+07	5.07234e+07	2.52894e+07	3.30822e+07	4.74269e+07	5.99861e+07	8.63754e+07	8.04556e+06	7.12069e+07	1.74958e+07	1.6474e+07	1.3783e+07	4.21567e+07	2.87653e+06	1.16884e+07
Com_3938_neg	Kynurenine	C10 H12 N2 O3	208.084	4.198	207.077	No results	Full match	Full match	1.33998e+07	1.52397e+08	7.70731e+06	4.49718e+07	7.68452e+07	1.91274e+07	3.01485e+07	3.63451e+07	3.50664e+07	4.10046e+07	2.93454e+07	3.30999e+07	3.28205e+07	1.34052e+07	4.87926e+07	1.46525e+08
Com_4031_neg	PG (18:0/22:1)	C46 H89 O10 P	832.603	16.519	831.595	No results	Invalid mass	No results	4.82187e+07	6.38442e+07	9.96893e+07	1.11282e+08	5.36326e+07	2.73879e+07	16026060	1.23478e+07	172329258	1.84741e+08	9.33024e+07	2.08775e+07	1.27198e+07	6.05639e+07	1.77157e+07	4.9582e+07
Com_4041_neg	Dibenzoyl Thiamine	C26 H26 N4 O4 S	490.169	7.193	489.161	No results	No results	Full match	7.51271e+07	6.9225e+07	8.61453e+07	1.27144e+08	8.78917e+07	7.03638e+07	7.94394e+07	3.06023e+07	1.8075e+08	8.5138e+07	5.28333e+07	6.51069e+07	8.85354e+07	9.0493e+07	7.96002e+07	5.20188e+07
Com_4057_neg	PC (15:0/18:1)	C41 H80 N O8 P	805.583	15.876	804.576	No results	Invalid mass	No results	5.95435e+07	8.90508e+07	6.07576e+07	3.88426e+07	3.91142e+07	1.35528e+07	1.76977e+07	10283956	3.00396e+08	2.15174e+08	3.66491e+07	4.22979e+06	2.36538e+07	4.64938e+07	2.59235e+07	1.36696e+07
Com_4115_neg	(3R)-4,4-Dimethyl-2-oxotetrahydro-3-furanyl beta-D-glucopyranoside	C12 H20 O8	338.121	1.97	337.114	Invalid mass	No results	No results	3.20041e+07	1.12868e+07	2.62729e+06	1.11247e+07	1.79837e+07	2.08134e+06	5.1498e+06	9.575e+06	7.90254e+06	3.39399e+06	1.43384e+07	6.34574e+07	3.4541e+07	2.3843e+06	7.82987e+07	1.2596e+07
Com_4142_neg	8,8'-dicarboxy-1,1'-binaphthalene	C22 H14 O4	342.092	5.864	341.084	Invalid mass	No results	No results	1.39641e+07	6.67398e+06	1.00203e+06	2.71949e+06	4.73855e+06	1.3663e+06	2.2395e+06	1.22874e+06	3.34102e+06	5.82204e+06	6.687e+07	6.30606e+07	2.60821e+07	877813	2.70832e+07	4.75699e+06
Com_4164_neg	Ethyl chrysanthemumate	C12 H20 O2	196.146	10.526	195.139	No results	No results	Full match	1.09404e+08	641087	993630	1.93325e+06	756560	2.70556e+06	1.01656e+06	307714	1.06701e+06	713587	642265	1.20085e+06	1.15336e+06	606107	912437	746051
Com_4168_neg	DL-3,4-Dihydroxyphenyl glycol	C8 H10 O4	170.058	6.664	169.05	No results	No results	Full match	6.81115e+07	1.42263e+08	8.38817e+07	9.83764e+07	5.65428e+07	5.70869e+07	6.38574e+07	2.96523e+07	1.99109e+08	6.4989e+07	5.1901e+07	4.1311e+07	9.44225e+07	8.62372e+07	8.4923e+07	1.42195e+08
Com_4193_neg	15(S)-HpETE	C20 H32 O4	336.23	13.346	335.223	Full match	No results	Full match	3.13788e+07	1.39774e+08	1.58067e+07	1.27323e+08	3.11755e+07	7.6664e+07	1.29383e+08	4.72953e+07	8.51247e+07	6.85488e+07	1.27611e+07	20793123	1.27878e+07	6.58733e+07	2.45268e+07	2.51601e+07
Com_4219_neg	1-(1,8-dihydroxy-3,6-dimethyl-2-naphthyl)ethan-1-one	C14 H14 O3	230.094	7.812	229.087	Full match	No results	No results	3.4691e+07	9.38652e+06	520268	1.07721e+07	1.36558e+07	1.10855e+06	4.33249e+06	8.12125e+06	1.16496e+06	1.0817e+06	2.12845e+07	6.15743e+07	2.85091e+07	561503	4.64649e+07	1.31532e+07
Com_4237_neg	H-Trp-NH2.HCl	C11 H14 Cl N3 O	239.082	8.665	238.075	No results	No results	Full match	2.94176e+07	3.30059e+06	3.03052e+06	4.11263e+06	3.7403e+06	2.23457e+06	2.61488e+06	2.44807e+06	5.97938e+06	3.1347e+06	2.71367e+07	6.13038e+07	3.40953e+07	2.78693e+06	2.11394e+07	5.85083e+06
Com_4262_neg	3',5,7-Trihydroxy-4'-methoxyflavanone	C16 H14 O6	302.079	3.191	301.072	Full match	No results	No results	500696	7.5476e+06	360556	8.7024e+06	9.6459e+06	348136	5.63307e+06	9.27828e+06	671403	636305	2.20962e+07	6.10401e+07	1.34699e+07	352314	3.51421e+07	1.10114e+07
Com_4321_neg	Deoxycholic acid	C24 H40 O4	392.293	13.727	391.285	Full match	No results	Full match	5.53206e+07	1.03635e+08	1.79304e+07	3.7174e+07	144974385	4.37559e+07	4.72939e+07	6.12716e+07	2.64773e+07	1.18918e+08	1.42048e+07	3.25641e+07	3.60452e+07	4.90713e+07	4.19644e+07	3.8583e+07
Com_4339_neg	FAHFA (16:0/18:0)	C34 H66 O4	538.496	15.386	537.488	No results	Full match	No results	1.05842e+07	1.26682e+07	1.76976e+07	3.63587e+06	1.95516e+07	5.71761e+07	5.48082e+07	7.61012e+07	2.5722e+06	1.41607e+07	1.54059e+07	3.60409e+06	5.76358e+06	3.72793e+07	671342	3.38906e+06
Com_4348_neg	Perillic acid	C10 H14 O2	166.099	4.2	165.092	Full match	No results	Full match	4.10519e+07	1.09304e+07	1.97367e+06	9.63241e+06	9.7723e+06	2.84599e+06	6.4667e+06	9.03924e+06	3.76209e+06	4.15483e+06	1.83671e+07	5.9471e+07	3.57617e+07	1.92573e+06	3.90312e+07	5.3051e+06
Com_4391_neg	1,4-Dihydro-1-Methyl-4-Oxo-3-Pyridinecarboxamide	C7 H8 N2 O2	152.058	3.671	151.051	No results	No results	Full match	2.73957e+07	3.12008e+07	1.36792e+07	2.23031e+07	2.15971e+07	9.89788e+06	1.09605e+07	1.0298e+07	2.14394e+07	1.23816e+07	8.38816e+07	5.68296e+07	4.00831e+07	1.25368e+07	1.02359e+08	2.10583e+07
Com_4392_neg	Malonic acid	C3 H4 O4	104.011	1.176	103.004	No results	No results	Full match	5.41798e+07	6.93749e+07	6.78759e+07	1.09428e+08	8.52474e+07	1.16135e+08	5.85319e+07	6.61197e+07	1.61331e+08	9.65383e+07	8.04785e+07	5.87205e+07	7.47912e+07	8.24814e+07	9.01766e+07	6.87765e+07
Com_4393_neg	2,3-dinor Prostaglandin E1	C18 H30 O5	308.198	12.335	307.191	Invalid mass	No results	No results	4.11032e+07	5.20365e+07	9.30679e+07	1.00767e+08	5.00748e+07	6.24333e+07	2.11726e+07	1.04272e+07	1.12702e+08	6.59324e+07	4.41003e+07	5.86769e+07	2.41882e+07	8.56359e+07	2.24622e+07	3.75133e+07
Com_4416_neg	N-Acetyl-D-galactosamine 4-sulfate	C8 H15 N O9 S	301.047	1.318	300.039	Full match	No results	No results	1.58472e+07	1.68738e+07	3.68261e+06	2.94628e+07	3.04946e+07	1.03012e+07	9.08077e+06	1.57179e+07	1.89847e+07	1.59918e+07	5.69344e+07	5.82737e+07	4.14086e+07	3.37532e+06	8.52029e+07	1.71588e+07
Com_4429_neg	N-Acetyl-DL-tryptophan	C13 H14 N2 O3	246.1	8.49	245.093	Full match	No results	Full match	1.06135e+07	1.18177e+07	2.79016e+06	4.84749e+07	1.93813e+07	3.48115e+06	6.97449e+06	3.79821e+06	1.32848e+07	2.19779e+06	3.57102e+07	2.4377e+07	9.06061e+07	3.28098e+06	7.20462e+07	2.04703e+07
Com_4458_neg	4-phenylbenzo[4,5]imidazo[1,2-a]pyrimidin-2-amine	C16 H12 N4	260.104	8.537	259.097	Invalid mass	No results	No results	9.76274e+07	2.09405e+07	4.93133e+07	8.75693e+07	3.61949e+07	8.04592e+07	2.03076e+07	1.26848e+07	1.14972e+08	4.31786e+07	1.72594e+07	5.75438e+07	4.88324e+07	8.76553e+07	4.3126e+07	1.41372e+07
Com_4495_neg	Cer-NS (d18:2/16:0)	C34 H65 N O3	535.496	15.106	534.489	No results	Full match	No results	1.792e+07	26510242	7.25796e+06	3.82399e+06	3.79411e+06	1.25347e+07	1.07356e+07	2.17493e+07	2.78283e+08	5.68001e+07	5.50861e+06	2.61837e+06	1.01799e+07	8.73815e+06	4.28116e+07	3.40406e+06
Com_4508_neg	Resveratrol	C14 H12 O3	228.078	8.858	227.071	Full match	No results	No results	2.62917e+07	9.31064e+06	1.28787e+06	1.61608e+07	1.4776e+07	2.01997e+06	4.45851e+06	7.64344e+06	3.01458e+06	1.66317e+06	1.64508e+07	5.65705e+07	3.31538e+07	1.01809e+06	3.64737e+07	8.7669e+06
Com_4626_neg	1-(2,4-dihydroxyphenyl)-2-(3,5-dimethoxyphenyl)propan-1-one	C17 H18 O5	302.115	6.715	301.108	Full match	No results	No results	9.56016e+07	1.14709e+08	9.84495e+07	9.69099e+07	7.85863e+07	3.15991e+07	7.37515e+07	3.50327e+07	1.3939e+08	1.35312e+08	4.55157e+07	2.63263e+07	7.35867e+07	6.25354e+07	8.84234e+07	7.62977e+07
Com_4629_neg	PE (18:0e/18:1)	C41 H82 N O7 P	731.584	16.312	730.579	No results	Full match	No results	5.75902e+07	7.26987e+07	1.0972e+08	8.2304e+07	4.66813e+07	1.04951e+07	2.91785e+07	2.66868e+07	1.26001e+08	1.82131e+08	4.49365e+07	4.791e+06	2.4267e+07	5.39734e+07	2.63817e+07	2.46875e+07
Com_4675_neg	PC (16:0e/16:1)	C40 H80 N O7 P	777.589	16.351	776.581	No results	Invalid mass	No results	5.43392e+07	6.64708e+07	9.99952e+07	8.10921e+07	4.34275e+07	1.73336e+07	2.88707e+07	2.57088e+07	1.23169e+08	1.80155e+08	4.41596e+07	4.50601e+06	2.06553e+07	5.07053e+07	3.21484e+07	2.95851e+07
Com_4693_neg	2-(2-carboxy-2-methylpropyl)-4,6-dimethylbenzoic acid	C14 H18 O4	250.12	9.802	249.113	Full match	No results	No results	3.08096e+07	3.99275e+06	1.86096e+06	2.82175e+07	1.27317e+07	1.97268e+06	9.70141e+06	4.56677e+06	2.20999e+06	1.88123e+06	4.13399e+07	5.38954e+07	2.9848e+07	1.20877e+06	7.01892e+07	1.52335e+07
Com_4744_neg	Heptanoic acid	C7 H14 O2	130.099	10.062	129.092	Full match	No results	No results	1.68887e+07	1.01582e+07	1.90442e+07	1.33961e+07	1.28762e+08	4.03592e+07	1.27489e+07	3.90774e+06	1.80044e+07	2.52823e+07	5.0071e+06	7.91524e+06	5.87015e+06	9.77143e+06	6.15068e+06	8.52964e+06
Com_4752_neg	Adipamide	C6 H12 N2 O2	144.09	1.432	143.082	No results	No results	Full match	2.30038e+07	2.5341e+07	1.30547e+07	2.64121e+07	3.24284e+07	1.22253e+07	1.08784e+07	1.168e+07	2.62025e+07	1.65248e+07	3.9747e+07	5.31709e+07	2.23802e+07	9.487e+06	4.5867e+07	3.11399e+07
Com_4816_neg	2'-O-Methylcytidine	C10 H15 N3 O5	257.101	3.764	256.094	No results	Full match	No results	8.9981e+07	1.21294e+07	5.23776e+06	2.04956e+07	1.25173e+07	3.28223e+06	1.08398e+07	3.85899e+06	6.25239e+06	4.61388e+06	4.14401e+07	5.2348e+07	3.96836e+07	4.14456e+06	2.93121e+07	2.61287e+07
Com_4965_neg	2-Hydroxy-4-methylthiobutanoic acid	C5 H10 O3 S	150.035	6.275	149.028	Full match	No results	No results	5.17023e+07	6.38237e+07	4.68089e+07	5.42786e+07	2.51696e+07	3.21958e+07	2.62138e+07	2.15046e+07	9.06937e+07	3.82087e+07	2.49323e+07	2.41e+06	2.63464e+07	2.80631e+07	3.59474e+07	1.3594e+08
Com_4992_neg	N-α-Acetyl-L-asparagine	C6 H10 N2 O4	174.064	1.276	173.056	Full match	No results	No results	6.63614e+06	1.40198e+07	1.56427e+08	2.03912e+07	2.51524e+07	1.23084e+07	6.16193e+06	3.01085e+06	7.83099e+07	7.56754e+06	1.4128e+07	2.59235e+07	2.44298e+07	1.63675e+07	1.85659e+07	1.1466e+07
Com_5033_neg	LPC 20:4	C28 H50 N O7 P	603.353	14.673	602.346	No results	Invalid mass	No results	4.40093e+06	9.12843e+06	2.74699e+06	2.28964e+07	1.60741e+06	4.12525e+07	2.23046e+07	6.31215e+07	6.79177e+06	3.12184e+07	1.58625e+07	1.25642e+06	1.61173e+07	6.98419e+07	9.27636e+06	3.25292e+07
Com_5040_neg	Sorbitol-6-phosphate	C6 H15 O9 P	262.051	8.863	261.043	No results	Invalid mass	No results	8.61375e+07	1.37002e+07	768519	1.03528e+06	1.25953e+07	753094	1.83423e+07	432740	1.21404e+06	769969	8.07137e+06	1.10949e+07	1.67413e+07	609208	1.06343e+07	940932
Com_5125_neg	D-Glucuronic acid	C6 H10 O7	194.042	6.88	193.035	No results	No results	Full match	8.41514e+07	2.71385e+07	1.13832e+07	2.27477e+07	2.94827e+07	1.34339e+07	1.02006e+07	1.65595e+07	2.16101e+07	1.46598e+07	3.96378e+07	4.71717e+07	4.11861e+07	1.22921e+07	8.95399e+07	2.57339e+07
Com_5182_neg	FAHFA (18:2/20:4)	C38 H62 O4	582.462	14.99	581.455	No results	Full match	No results	6.58557e+06	4.33007e+07	2.19799e+07	4.88203e+06	1.92692e+07	6.92292e+07	2.90682e+07	4.41936e+07	1.22812e+06	1.44064e+07	1.28367e+07	1.47129e+07	5.53367e+06	4.56851e+07	467947	6.52888e+06
Com_5231_neg	Resorcinol	C6 H6 O2	110.037	7.652	109.029	Full match	No results	Full match	4.06965e+07	6.43847e+07	4.93739e+07	6.09247e+07	5.04739e+07	2.9752e+07	2.67381e+07	2.15834e+07	6.81271e+07	7.7064e+07	2.59966e+07	2.53895e+07	7.33248e+07	4.36258e+07	5.85818e+07	7.49553e+07
Com_5293_neg	D-Mannitol 1-phosphate	C6 H15 O9 P	262.044	5.298	261.036	Invalid mass	No results	No results	7.98107e+06	5.81394e+06	656805	3.7294e+06	3.41421e+06	442411	746156	2.18272e+06	1.52262e+06	839162	1.57044e+07	46377525	2.94003e+07	633493	3.60027e+07	1.07818e+07
Com_5415_neg	Prostaglandin D3	C20 H30 O5	332.198	11.981	331.191	Invalid mass	No results	No results	4.81481e+07	8.62064e+06	1.32752e+06	2.42033e+07	2.72975e+07	2.63679e+06	5.53723e+06	2.80508e+06	3.1231e+06	2.22429e+06	2.03501e+07	4.49341e+07	3.71214e+07	938786	6.39633e+07	1.0063e+07
Com_5459_neg	Estriol 17-sulfate	C18 H24 O6 S	368.132	2.767	367.125	Invalid mass	No results	No results	3.15142e+07	1.0114e+08	9.82381e+07	2.77901e+07	4.90981e+07	1.27947e+07	3.12032e+07	1.91451e+07	5.90586e+07	5.60583e+07	4.01798e+07	2.88741e+07	6.45287e+07	4.94787e+07	5.31462e+07	6.20931e+07
Com_5468_neg	(±)9-HpODE	C18 H32 O4	312.23	11.086	311.223	Full match	No results	Full match	1.51753e+07	101036006	9.54168e+06	1.53802e+07	1.61249e+07	8.13847e+06	6.44698e+06	4.19995e+06	1.7844e+07	1.42204e+07	8.32658e+06	9.20528e+06	1.03081e+07	8.42722e+06	1.35624e+07	16437455
Com_5547_neg	Prostaglandin E2	C20 H32 O5	334.214	10.944	333.207	Invalid mass	No results	No match	3.93332e+07	1.75779e+07	1.13823e+06	1.80652e+07	2.41693e+07	1.93223e+06	3.92441e+06	5.15894e+06	2.82384e+06	830996	4.57297e+07	4.36169e+07	1.85603e+07	903949	1.83908e+07	2.21316e+07
Com_5565_neg	ethyl (E)-2-cyano-3-(2,5-dichloroanilino)prop-2-enoate	C12 H10 Cl2 N2 O2	284.01	4.151	283.003	Invalid mass	No results	No results	7.58855e+07	4.0089e+07	2.16087e+06	1.20303e+07	3.50267e+07	1.67771e+06	1.0588e+07	1.67458e+06	6.10559e+06	1.23186e+06	5.69743e+06	3.66518e+07	1.58223e+07	312872	8.39479e+06	4.14315e+06
Com_5617_neg	PE (17:0/18:1)	C40 H78 N O8 P	731.551	15.776	730.544	No results	Invalid mass	No results	4.4798e+06	2.60968e+07	4.42983e+07	1.66433e+08	1.62436e+07	9.53794e+06	1.1514e+07	8.39169e+06	2.13408e+07	2.93102e+07	4.03849e+07	1.34788e+07	383871	1.44943e+07	2.44482e+06	6.56253e+06
Com_5622_neg	FAHFA (18:1/20:3)	C38 H66 O4	586.493	15.397	585.486	No results	Full match	No results	8.24373e+06	2.1389e+07	8.22713e+06	3.14672e+06	2.05044e+07	6.94787e+07	5.21463e+07	5.477e+07	1.104e+06	1.06889e+07	1.0386e+07	4.25915e+06	4.74718e+06	3.20951e+07	438633	4.78505e+06
Com_5625_neg	13,14-Dihydro-15-keto Prostaglandin E2	C20 H32 O5	334.214	11.544	333.207	Invalid mass	No results	No match	1.30682e+07	6.24173e+07	1.55649e+06	1.47769e+07	1.03746e+07	1.01432e+08	2.64235e+07	1.83221e+07	3.55471e+06	7.29071e+07	1.52963e+07	1.11207e+07	2.4297e+07	3.47455e+06	4.52476e+07	4.16029e+07
Com_5632_neg	Ethyl N-[(2-chlorophenyl)sulfonyl]carbamate	C9 H10 Cl N O4 S	263.002	9.181	261.994	Full match	No results	No results	4.67275e+07	2.68434e+07	614065	1.61279e+07	3.79599e+07	1.13449e+06	4.27683e+06	8.32724e+06	3.93546e+06	661560	3.02476e+07	3.734e+07	4.57293e+07	1.30094e+06	8.22786e+07	1.36899e+07
Com_5638_neg	3-Phenoxybenzoic acid	C13 H10 O3	214.061	6.388	213.054	Invalid mass	No results	No results	7.1939e+06	3.89979e+06	6.9832e+06	3.17354e+07	8.22125e+07	1.0117e+08	3.78811e+06	6.76951e+06	1.45888e+07	9.08029e+07	1.835e+07	3.9449e+06	2.76011e+06	1.2706e+06	1.2858e+07	2.86683e+07
Com_5662_neg	2'-Deoxycytidine	C9 H13 N3 O4	227.09	2.342	226.083	Full match	No results	Full match	3.87541e+07	6.91352e+07	3.65842e+07	3.59225e+07	2.63954e+07	7.71175e+06	8.52468e+06	2.17898e+07	3.58108e+07	5.83906e+07	2.36513e+07	2.44477e+07	1.77545e+07	4.59186e+07	1.66319e+07	1.14652e+08
Com_5668_neg	N1-(2-methyl-3-nitrophenyl)cyclohexane-1-carboxamide	C14 H18 N2 O3	262.131	8.024	261.124	Full match	No results	Full match	1.69636e+07	9.91628e+06	3.58241e+06	6.45909e+06	9.7858e+06	1.68606e+06	2.50776e+06	4.28339e+06	3.88744e+06	2.80383e+06	1.79254e+07	4.25236e+07	1.94306e+07	3.07247e+06	2.70124e+07	1.56926e+07
Com_5784_neg	N-Acetylglucosamine	C8 H15 N O6	221.091	7.666	220.084	No results	Full match	Full match	4.63148e+06	919758	715748	7.90766e+06	937786	7.32676e+06	524368	438835	1.09967e+06	1.522e+07	5.91337e+07	3.45996e+06	1.66436e+07	644133	7.8781e+07	1.76838e+07
Com_5807_neg	Androsterone	C19 H30 O2	290.226	14.616	289.218	No results	No results	Full match	3.90472e+07	3.3691e+07	9.23305e+07	3.52507e+07	5.13192e+07	9.18605e+07	6.43422e+07	5.26182e+07	3.44054e+07	4.22472e+07	3.98504e+07	2.48406e+07	1.31178e+07	7.13907e+07	6.82646e+06	22545544
Com_5812_neg	methyl 7-hydroxy-4-oxo-8-propyl-4H-1-benzothiine-2-carboxylate	C14 H14 O4 S	278.064	6.158	277.056	Invalid mass	No results	No results	1.03005e+07	9.1636e+06	2.33814e+06	1.84583e+07	9.94874e+07	3.29485e+06	3.86647e+06	1.43226e+06	2.67952e+06	1.37041e+06	4.75828e+06	6.37591e+06	8.95959e+06	376091	8.33489e+06	4.56981e+06
Com_5821_neg	3-Pyridylacetic acid	C7 H7 N O2	137.047	3.52	136.04	Full match	No results	Full match	1.19637e+07	1.52101e+07	1.75942e+07	2.83052e+07	1.86847e+07	1.55671e+07	1.64569e+07	9.24059e+06	2.78856e+07	3.83381e+07	1.80365e+07	4.10381e+07	2.24348e+07	1.97345e+07	2.38246e+07	3.34207e+07
Com_5830_neg	PC (15:0/18:2)	C41 H78 N O8 P	803.568	16.295	802.561	No results	Invalid mass	No results	2.83351e+07	2.89893e+07	8.67443e+06	8.42344e+07	9.33141e+06	1.34526e+07	2.28002e+07	1.28112e+07	2.00764e+08	4.15525e+07	4.87128e+06	1.79668e+06	1.84848e+07	2.20421e+07	2.50215e+07	1.99395e+07
Com_5909_neg	2-{2-oxo-2-[(2-oxo-3-azepanyl)amino]ethoxy}acetic acid	C10 H16 N2 O5	244.105	1.469	243.098	Full match	No results	No results	4.5339e+07	2.55861e+07	1.62945e+07	2.13854e+07	2.8386e+07	1.72154e+07	6.38877e+06	5.74914e+06	2.47818e+07	1.72557e+07	3.82174e+07	1.17328e+07	6.27953e+07	1.76481e+07	6.39361e+07	1.16876e+07
Com_5910_neg	LPC 18:0	C26 H54 N O7 P	583.386	15.5	582.379	No results	Invalid mass	No results	3.15423e+06	1.16109e+07	1.45261e+06	1.39421e+07	1.20474e+07	5.08356e+07	2.19164e+07	5.14214e+07	3.72908e+06	1.66897e+07	1.23731e+07	3.08408e+06	8.21784e+06	2.19079e+07	3.93679e+06	9.5874e+06
Com_5984_neg	O-Phospho-L-serine	C3 H8 N O6 P	185.009	1.216	184.002	No results	No results	Full match	1.15821e+07	9.00443e+07	6.47263e+06	5.48618e+07	8.64153e+07	3.19517e+07	3.60383e+07	2.54582e+07	4.50921e+07	5.37879e+07	1.37524e+07	3.23785e+06	1.19591e+07	5.59498e+07	1.69663e+07	7.05971e+07
Com_6084_neg	1,5,8-Trihydroxy-9-oxo-9H-xanthen-3-yl beta-D-glucopyranoside	C19 H18 O11	422.084	9.867	421.077	Full match	No results	No match	3.51648e+07	2.04306e+07	2.1899e+06	2.6814e+07	3.10364e+07	1.26501e+06	1.32905e+07	1.20475e+07	3.55413e+06	939884	1.75428e+07	2.90955e+07	4.79742e+07	624080	7.44613e+07	1.63053e+07
Com_6088_neg	Hematoxylin	C16 H14 O6	302.079	5.753	301.072	Full match	No results	No results	531759	257169	277158	1.21159e+06	888773	200936	436428	344301	421185	289357	858085	1.62182e+07	6.03677e+07	258191	960180	1.36118e+06
Com_6109_neg	1-benzyl-3-(2-methylphenyl)-3,7-dihydro-1H-purine-2,6-dione	C19 H16 N4 O2	332.126	7.147	331.119	Full match	No results	No results	5.85331e+06	8.2351e+06	2.52461e+06	9.03812e+06	6.3026e+06	1.19034e+06	3.45783e+06	2.36418e+06	4.04742e+06	2.4275e+06	1.36121e+07	3.8524e+07	2.06006e+07	1.93928e+06	4.00747e+07	9.23334e+06
Com_6235_neg	Pizotifen	C19 H21 N S	295.145	10.804	294.138	No results	Invalid mass	No results	1.34556e+07	1.37765e+07	84319339	4.33531e+07	2.2004e+07	4.56533e+07	3.07845e+07	4.49248e+07	3.00812e+07	3.83661e+07	7.78296e+06	387313	4.9525e+06	2.29548e+07	3533424	1.00959e+08
Com_6265_neg	L-Cysteinesulfinic acid	C3 H7 N O4 S	153.009	1.322	152.002	No results	No results	Full match	1.39537e+07	8.46705e+07	4.63887e+06	1.97837e+07	20590977	1.5524e+07	4.598e+06	4.80923e+06	1.44851e+07	1.86341e+07	1.82144e+07	1.85305e+07	1.03422e+07	7.57375e+06	3.36259e+07	1.21673e+07
Com_6289_neg	Luteolin	C15 H10 O6	286.047	1.231	285.04	Full match	No results	No results	9.01083e+06	3.00021e+07	1.85919e+06	9.84717e+06	3.86276e+06	1.43378e+06	1.3431e+06	3.29663e+06	4.44194e+06	2.68301e+06	8.32391e+06	5.45749e+06	1.23055e+07	2106342	1.58496e+07	9.9816e+07
Com_6388_neg	PE (16:0e/16:1)	C37 H74 N O7 P	675.52	15.41	674.513	No results	Full match	No results	2.89602e+07	4.0787e+07	6.76473e+07	2.00372e+07	1.22028e+07	1.08942e+07	2.73258e+07	4.63968e+07	1.45428e+08	9.77581e+07	3.33903e+07	2.89116e+06	2.86504e+07	2.65334e+07	6.08355e+06	4.21768e+06
Com_6419_neg	23-Norcholic acid	C23 H38 O5	394.272	10.814	393.265	No results	No results	Full match	8.8782e+06	5.45998e+06	690186	4.35633e+06	5.68546e+06	479362	1.48788e+06	2.5623e+06	1.01839e+06	714859	1.96254e+07	3.61205e+07	1.78365e+07	610153	1.76777e+07	5.87026e+06
Com_6422_neg	PC (14:0/16:0)	C38 H76 N O8 P	765.553	16.374	764.546	No results	Invalid mass	No results	3.29855e+07	3.95281e+07	9.48084e+06	4.46661e+07	2.74607e+06	4.16237e+06	1.6215e+07	2.57264e+07	1.76856e+08	5.35369e+07	1.33045e+06	7.04971e+06	1.22102e+07	1.286e+07	2.48503e+07	1.40928e+07
Com_6448_neg	Prostaglandin H1	C20 H34 O5	336.23	11.922	335.222	Invalid mass	No results	No match	6.26848e+07	1.04632e+07	1.47483e+06	1.23487e+07	1.57463e+07	2.37059e+06	4.51388e+06	1.91219e+06	1.96354e+06	1.52768e+06	2.49804e+07	2.20233e+07	1.16703e+07	1.656e+06	1.02966e+07	6.27634e+06
Com_6568_neg	12-Hydroxydodecanoic acid	C12 H24 O3	216.172	11.613	215.165	Full match	No results	No results	1.70402e+07	3.16368e+07	2.23779e+07	4.80063e+07	6.19624e+07	3.04818e+07	2.6675e+07	1.72638e+07	5.62139e+07	4.32832e+07	2.93293e+07	1.95455e+07	4.49603e+07	2.33963e+07	3.95704e+07	9.41648e+07
Com_6606_neg	4-[(3,4-dimethoxyphenethyl)amino]-4-oxobutanoic acid	C14 H19 N O5	281.126	8.892	280.119	Full match	No results	No results	5.30957e+06	1.58726e+06	1.01833e+06	1.34494e+06	1.03495e+06	916614	692336	492601	1.50232e+06	946722	1.44016e+07	3.47535e+07	7.77637e+06	741486	6.33109e+06	2.26e+06
Com_6665_neg	Quercetin	C15 H10 O7	302.046	7.317	301.038	Invalid mass	No results	No results	6.0064e+07	1.1527e+07	794564	8.03873e+06	1.68069e+07	1.12376e+06	1.02599e+07	8.36033e+06	3.32705e+06	828149	3.81296e+06	2.17199e+07	3.20454e+07	677105	3.24162e+07	1.75116e+07
Com_6678_neg	indole-5,6-quinone-2-carboxylate	C9 H5 N O4	191.023	1.274	190.015	No results	No results	Full match	2.12081e+06	2.23218e+07	1.07958e+07	1.20955e+08	6.49668e+07	7.49998e+07	7.14367e+07	2.99238e+07	1.21819e+08	9.91635e+07	9.72997e+06	2.09783e+06	2.35776e+07	6.80663e+07	2.53924e+07	2.40106e+07
Com_6711_neg	3-(4-methoxyphenoxy)propanoic acid	C10 H12 O4	196.077	10.675	195.07	Invalid mass	No results	No results	1.19815e+07	1.6147e+06	823750	2.25384e+06	1.17351e+06	1.96956e+06	2.31003e+06	1.75136e+06	1.46884e+06	1.04695e+06	7.11623e+06	3.40795e+07	9.40735e+06	855253	8.23385e+06	1.65891e+06
Com_6972_neg	2,4-Dinitrophenol	C6 H4 N2 O5	184.012	7.979	183.004	Full match	No results	No results	1.6335e+07	1.95235e+07	4.65872e+07	5.38979e+07	2.90037e+07	4.10524e+07	3.7949e+07	1.90983e+07	6.52118e+07	4.78374e+07	1.58677e+07	1.59188e+07	1.18858e+07	2.61785e+07	1.14216e+07	8.69829e+07
Com_6999_neg	Salvinorin A	C23 H28 O8	432.182	11.093	431.175	Invalid mass	No results	No results	9.1747e+06	1.33885e+07	6.34061e+06	5.39012e+06	1.39555e+07	3.30338e+06	7.10831e+06	4.43005e+06	1.35324e+07	1.13468e+07	1.24125e+07	3.21169e+07	1.6756e+07	2.1835e+06	2.44709e+07	7.59246e+06
Com_7067_neg	Δ17-6-keto prostaglandin F1α	C20 H32 O6	414.226	8.396	413.22	Invalid mass	No results	No results	2.29228e+07	2.47607e+07	9.86577e+07	9.07367e+07	4.71559e+07	4.78857e+07	2.7264e+07	1.86722e+07	9.37365e+07	1.05497e+08	2.00032e+07	1.81609e+07	3.00685e+07	5.06949e+07	3.6819e+07	4.62143e+07
Com_7121_neg	1-Methylxanthine	C6 H6 N4 O2	166.049	5.578	165.042	Full match	No results	Full match	6.7246e+06	4.17405e+06	2.41187e+06	4.82019e+06	7.86339e+06	1.71008e+06	2.79009e+06	2.92781e+06	4.28784e+06	2.36277e+06	1.49809e+07	3.13642e+07	6.02717e+06	3.17286e+06	2.55861e+07	7.73093e+06
Com_7153_neg	Aldosterone	C21 H28 O5	360.193	11.293	359.186	Full match	No results	No results	2.56421e+07	1.23925e+07	742574	5.07115e+06	8.9406e+06	868669	1.04019e+06	2.62719e+06	1.03772e+06	842145	1.25174e+07	3.11285e+07	9.96921e+06	700298	1.59837e+07	7.83254e+06
Com_7180_neg	6-(4-methoxyphenyl)pyrimidine-2,4-diamine	C11 H12 N4 O	216.099	4.179	215.092	Invalid mass	No results	No results	3.22331e+07	9.06609e+06	2.84121e+06	1.33137e+07	1.2552e+07	2.26463e+06	7.00759e+06	4.9206e+06	5.39023e+06	2.6319e+06	1.54348e+07	3.09381e+07	2.33181e+07	3.19997e+06	3.10559e+07	6.10895e+06
Com_7222_neg	Allantoic acid	C4 H8 N4 O4	176.054	1.21	175.047	No results	Full match	Full match	1.48808e+07	5.51802e+06	5.46652e+06	1.01706e+08	7.42728e+07	5.57976e+06	1.87499e+07	4.25488e+06	5.2798e+06	7.90231e+06	4.91671e+06	5.4774e+06	5.62366e+06	2.28889e+06	7.51462e+06	6.63828e+06
Com_7311_neg	1a,1b-Dihomo prostaglandin E1	C22 H38 O5	364.261	13.169	363.254	Invalid mass	No results	No results	3.31959e+06	8.44859e+06	845317	2.60964e+06	2.40774e+07	1.01843e+06	3.34869e+06	1.39266e+06	1.05485e+06	610547	1.52858e+06	3.03142e+07	5.49181e+06	463660	5.36745e+06	710545
Com_7448_neg	1-Caffeoylquinic Acid	C16 H18 O9	354.097	1.204	353.09	No results	No results	Full match	8.85406e+06	2.04047e+07	1.63527e+07	3.51069e+07	2.89861e+07	1.03788e+07	1.94981e+07	2.03083e+07	3.28639e+07	1.63095e+07	4.22197e+07	1.57633e+07	2.43968e+07	2.50088e+07	2.98227e+07	1.07158e+07
Com_7514_neg	Lysopc 16:1	C24 H48 N O7 P	493.318	15.436	492.31	No results	No results	Full match	1.08761e+06	2.4774e+06	1.96865e+06	1.47058e+06	2.23269e+06	4.22787e+06	2.72743e+06	3.73366e+07	1.85381e+06	6.1407e+06	1.42967e+06	883351	4.08786e+06	6.31145e+06	2.11885e+06	1.07869e+07
Com_7778_neg	5-(3,4-dihydroxybenzylidene)hexahydropyrimidine-2,4,6-trione	C11 H8 N2 O5	248.046	10.182	247.039	Invalid mass	No results	No results	7.4972e+06	9.7498e+06	8.9578e+06	2.97838e+07	1.39066e+07	1.76429e+07	1.98112e+07	1.29221e+07	2.90341e+07	1.05232e+07	3.84678e+06	2.78489e+07	6.92076e+06	1.21586e+07	1.61413e+07	1.91455e+07
Com_8021_neg	4-chloro-1H-indazol-3-amine	C7 H6 Cl N3	167.022	1.218	166.014	Invalid mass	No results	No match	1.29923e+07	7.66119e+06	2.62421e+06	3.45122e+07	2.22847e+07	7.62227e+06	1.29318e+07	1.77251e+07	1.24825e+07	1.09632e+07	3.81877e+07	2.57058e+07	1.14497e+07	3.16371e+06	3.42238e+07	1.95776e+07
Com_8055_neg	L-Anserine	C10 H16 N4 O3	258.132	1.482	257.125	Invalid mass	No results	No results	1.58318e+07	6.04601e+07	4.00814e+06	2.42227e+07	1.90542e+07	1.36497e+07	6.39479e+06	5.09187e+06	9.87562e+06	8.64918e+06	1.28118e+07	23991495	1.8129e+07	7.92577e+06	2.63211e+07	2.0426e+07
Com_8070_neg	Estrone sulfate	C18 H22 O5 S	350.121	7.271	349.114	Invalid mass	No results	No results	2.01615e+07	5.63948e+07	4.36049e+07	1.3352e+07	3.12267e+07	5.96928e+06	1.60937e+07	9.55549e+06	3.13401e+07	3.05395e+07	1.95967e+07	1.79156e+07	4.14361e+07	2.38391e+07	3.00689e+07	2.6329e+07
Com_8125_neg	LPC 17:1	C25 H50 N O7 P	567.353	14.807	566.345	No results	Invalid mass	No results	1.98125e+06	1.93484e+06	1.72369e+06	1.18832e+06	1.1455e+06	1.2773e+07	5.02999e+06	3.36038e+07	3.85606e+06	1.67443e+07	4.7269e+06	685508	4.95004e+06	9.21975e+06	1.18707e+06	1.10054e+07
Com_8138_neg	Neohesperidin	C28 H34 O15	610.195	1.27	609.187	Invalid mass	No results	No results	963326	1.83965e+06	8.20324e+07	2.0411e+06	2.46043e+06	1.56124e+06	1.40709e+06	872986	6.61807e+06	3.09268e+06	1.0503e+06	799582	1.15545e+06	1.56842e+06	1.6035e+06	2.97963e+06
Com_8153_neg	Glucuronic acid-3,6-lactone	C6 H8 O6	176.032	8.053	175.025	Full match	No results	Full match	2.63919e+07	2.76385e+07	4.79172e+06	1.41415e+07	2.11005e+07	5.53311e+06	6.91149e+06	7.0473e+06	1.37264e+07	9.71068e+06	1.8838e+07	2.62259e+07	2.26828e+07	4.17086e+06	3.00791e+07	2.82217e+07
Com_8159_neg	Cer-ADS (d17:0/24:2)	C41 H79 N O4	709.633	15.148	708.626	No results	Invalid mass	No results	8.3336e+06	8.85174e+06	1.4077e+07	4.37435e+06	8.73648e+06	1.24224e+07	1.5051e+07	1.01485e+07	1.2842e+08	8.65085e+07	8.0618e+06	4.61059e+06	4.64583e+06	1.73632e+07	2.01493e+06	4.86587e+06
Com_8246_neg	13,14-dihydro-15-keto-tetranor Prostaglandin D2	C16 H26 O5	280.167	10.157	279.16	Invalid mass	No results	No results	3.08788e+07	4.659e+06	1.33055e+06	7.27289e+06	7.63674e+06	910541	5.06666e+06	3.03694e+06	1.66566e+06	1.21404e+06	9.81238e+06	2.58619e+07	1.8836e+07	969102	1.68046e+07	8.94498e+06
Com_8247_neg	11-Epiprostaglandin E1	C20 H34 O5	336.23	12.391	335.223	Invalid mass	No results	No match	2.07631e+07	2.88886e+07	5.72253e+06	4.2531e+07	6.25455e+07	8.39728e+06	8.82705e+06	2.96409e+06	9.09902e+06	6.06917e+06	5.24484e+06	2.18861e+07	2.90091e+07	1.9687e+06	2.39967e+07	4.0968e+06
Com_8264_neg	Deoxyadenosine	C10 H13 N5 O3	311.123	6.409	310.115	No results	Invalid mass	No match	2.42019e+07	2.51496e+06	7.33071e+07	1.1436e+07	3.29949e+06	2.83372e+06	871650	4.50977e+06	4.73262e+07	7.03076e+07	1.32179e+07	1.07941e+06	3.77064e+06	7.42423e+07	6.23183e+06	6.21105e+07
Com_8307_neg	[1,1'-biphenyl]-2,2'-dicarboxylic acid	C14 H10 O4	196.052	6.614	195.045	Invalid mass	No results	No results	3.38803e+07	5.821e+07	6.14104e+07	5.9268e+07	4.23123e+07	1.84899e+07	5.03194e+07	2.26836e+07	7.89071e+07	5.84808e+07	1.76768e+07	2.05919e+07	3.5316e+07	3.59817e+07	4.01427e+07	2.59313e+07
Com_8380_neg	Thiodiglycolic acid	C4 H6 O4 S	149.999	1.172	148.991	Full match	No results	No results	2.97367e+07	9.71275e+06	7.88474e+07	1.9564e+07	1.38777e+07	8.02099e+06	1.07033e+07	8.49305e+06	1.08054e+07	6.94448e+06	1.18618e+07	1.33018e+07	1.71422e+07	5.49502e+06	2.68101e+07	2.51246e+06
Com_8492_neg	3,5-Dihydroxyphenylglycine	C8 H9 N O4	183.053	2.141	182.045	Full match	No results	Full match	4.33431e+07	9.81438e+06	7.69221e+06	1.68055e+07	1.46808e+07	5.49541e+06	1.16623e+07	3.90108e+06	1.22655e+07	6.61596e+06	1.37919e+07	1.66795e+07	1.37207e+07	7.36029e+06	1.66968e+07	9.03613e+06
Com_8508_neg	LPC 18:2	C26 H50 N O7 P	519.332	14.725	518.325	No results	Full match	Full match	8.87645e+06	9.97011e+06	7.7769e+06	4.3482e+06	3.98403e+06	1.2433e+07	1.03603e+07	3.16404e+07	7.2824e+06	1.85347e+07	1.03144e+07	2.12866e+06	1.04892e+07	4.41836e+07	3.93816e+06	2.38569e+07
Com_8604_neg	Docosatrienoic Acid	C22 H38 O2	334.287	15.767	333.28	Full match	No results	No results	3.89272e+06	1.76581e+07	4.47533e+06	4.2418e+06	1.37534e+07	5.76962e+07	2.9572e+07	3.06024e+07	2.79842e+06	1.59499e+07	9.72608e+06	2.47809e+06	6.09478e+06	1.96209e+07	1.59073e+06	1.27096e+07
Com_8644_neg	PA (18:2/18:2)	C39 H69 O8 P	696.474	15.059	695.466	No results	Full match	No results	6.77354e+06	1.47414e+07	1.23881e+07	7.25886e+06	9.59734e+06	2.30943e+07	1.83238e+07	1.64935e+07	4.88602e+06	1.26035e+07	8.11041e+06	6.09688e+06	3.85014e+06	1.88482e+07	4.66385e+07	6.58703e+06
Com_8665_neg	Epitestosterone glucuronide	C25 H36 O8	464.241	11.397	463.234	Full match	No results	No results	2.08524e+07	1.15721e+07	558458	1.25983e+07	6.15162e+06	541147	2.05789e+06	3.23222e+06	1.24064e+06	584323	2.41051e+07	2.41627e+07	2.09051e+07	498508	2.79148e+07	1.49482e+07
Com_8669_neg	LPS 16:0	C22 H44 N O9 P	497.275	14.881	496.267	No results	Full match	No results	1.486e+06	1.15808e+07	5.07122e+06	4.52579e+06	4.43591e+06	1.10505e+07	1.15805e+07	3.08441e+07	4.81941e+06	9.58744e+06	4.31252e+06	2.27098e+06	3.43065e+06	1.26875e+07	553178	5.00341e+06
Com_8670_neg	LPA 17:0	C20 H41 O7 P	424.258	15.064	423.251	No results	Full match	No results	3.97269e+06	1.38861e+07	9.96217e+06	6.30143e+06	7.62855e+06	4.00423e+07	1.48955e+07	3.08427e+07	2.76842e+06	1.61241e+07	6.68734e+06	3.46462e+06	4.83428e+06	1.60336e+07	885788	6.0568e+06
Com_8677_neg	Prostaglandin D2	C20 H32 O5	334.214	10.1	333.207	Invalid mass	No results	No match	2.48651e+07	6.47162e+06	1.01844e+06	6.78011e+06	1.51951e+07	1.39584e+06	4.98157e+06	3.82169e+06	1.65963e+06	929260	6.61356e+06	2.41211e+07	2.05309e+07	717658	2.26534e+07	7.50251e+06
Com_8784_neg	Glutaric Acid	C5 H8 O4	132.042	0.32	131.035	No results	No results	Full match	9.37312e+06	1.34347e+07	1.76988e+07	10248.9	1.17575e+07	6059.11	4.29706e+06	5.91672e+06	2.53142e+07	1.44952e+07	7.71519e+06	5.28577e+06	3.70726e+07	7429.47	4.46481e+06	6984.63
Com_8910_neg	8-iso-15-keto Prostaglandin E2	C20 H30 O5	386.194	9.863	385.186	Invalid mass	No results	No results	1.55106e+07	8.65916e+06	886721	5.29279e+06	8.66256e+06	565178	1.89526e+06	1.90911e+06	2.67591e+06	1.06882e+06	9.43716e+06	1.70907e+07	3.62967e+07	681965	2.26374e+07	4.79418e+06
Com_8961_neg	Cer-NS (d18:1/16:0)	C34 H67 N O3	597.533	15.757	596.526	No results	Invalid mass	No results	1.30332e+07	1.8466e+07	3.84876e+06	1.32192e+07	3.99629e+06	3.23102e+06	5.49657e+06	4.49796e+06	1.13224e+08	2.15959e+07	3.47569e+06	3.78624e+06	2.78802e+06	9.98429e+06	9.33918e+06	3.43036e+06
Com_8978_neg	2-[(3-methylbenzo[b]thiophen-2-yl)carbonyl]benzoic acid	C17 H12 O3 S	194.042	9.011	193.035	Invalid mass	No results	No match	8.68821e+06	786345	892398	1.17507e+06	808878	658656	658306	5.96427e+06	1.46202e+06	809807	1.00474e+07	2.30399e+07	9.07368e+06	678823	2.80994e+07	847601
Com_9074_neg	SM (d14:1/19:0)	C38 H77 N2 O6 P	748.573	15.277	747.566	No results	Invalid mass	No results	1.53294e+07	2.06581e+07	3.21362e+07	6.41134e+07	1.91395e+07	2.42736e+07	2.46338e+07	1.74537e+07	1.11125e+08	3.09057e+07	1.4313e+07	9.12198e+06	1.03993e+07	3.00583e+07	1.83847e+07	1.85365e+07
Com_9116_neg	Piceatannol	C14 H12 O4	244.073	11.057	243.066	Full match	No results	No results	3.94216e+07	2.18041e+06	5.49167e+06	3.83977e+06	1.72263e+06	6.68959e+06	6.01655e+06	3.58023e+06	2.95804e+06	3.08257e+06	1.34519e+06	533160	1.01868e+06	869235	688512	2.0403e+06
Com_9127_neg	2-Amino-3-(4-hydroxy-3-methoxyphenyl)propanoic acid	C10 H13 N O4	211.084	4.061	210.077	Full match	No results	Full match	2.38168e+07	7.05371e+06	4.38606e+06	8.62599e+06	7.2333e+06	4.13743e+06	5.94856e+06	4.38148e+06	7.51415e+06	4.61798e+06	5.98005e+06	2.25303e+07	2.60918e+07	3.74394e+06	1.67271e+07	5.0964e+06
Com_9167_neg	L-Threonine	C4 H9 N O3	119.058	6.681	118.051	No results	No results	Full match	2.26216e+07	4.27912e+07	2.83349e+07	2.80805e+07	1.94896e+07	1.82275e+07	2.13184e+07	1.13474e+07	5.0411e+07	2.17741e+07	1.57921e+07	2.2384e+07	2.8043e+07	3.03592e+07	3.11965e+07	4.0805e+07
Com_9192_neg	LPA 20:4	C23 H39 O7 P	458.243	14.682	457.235	No results	Full match	No results	4.31551e+06	4.67056e+06	2.74414e+06	1.30238e+07	8.05144e+06	5.27343e+07	2.66592e+07	1.78475e+07	9.01597e+06	1.8299e+07	1.149e+07	2.16813e+06	4.16661e+06	3.94614e+07	1.32881e+06	1.49545e+07
Com_9199_neg	Argininosuccinic acid	C10 H18 N4 O6	290.127	7.887	289.119	Invalid mass	No results	No results	1.49063e+07	4.48056e+06	1.07692e+06	3.68478e+06	5.04492e+06	975084	1.24533e+06	1.49083e+06	2.90128e+06	1.22123e+06	1.43352e+07	2.22556e+07	4.05857e+06	986605	8.01416e+06	5.77787e+06
Com_9208_neg	6-Sialyllactose	C23 H39 N O19	633.212	1.401	632.205	No results	No results	Full match	6.63615e+06	4.73696e+07	1.96614e+07	2.40875e+07	2.43956e+07	1.60543e+07	1.22834e+07	6.05664e+06	1.0666e+08	1.70031e+07	3.17756e+07	1.26157e+07	3.05046e+07	4.51972e+07	2.96257e+07	3.35188e+07
Com_9231_neg	Lysopc 14:0	C22 H46 N O7 P	467.3	14.798	466.292	No results	No results	Full match	1.08326e+06	8.62759e+06	3.58128e+06	6.74981e+06	6.68155e+06	1.93263e+07	8.78161e+06	2.8311e+07	4.9894e+06	1.91478e+07	9.63603e+06	4.70471e+06	5.67165e+06	2.68643e+07	1.80122e+06	1.36365e+07
Com_9392_neg	Nicotinamide adenine dinucleotide	C21 H27 N7 O14 P2	663.109	2.048	662.102	No results	Full match	Full match	4.64896e+06	3.40034e+06	7.68771e+06	3.23448e+07	7.73725e+06	2.9901e+07	1.54227e+07	2.76228e+07	8.38575e+07	1.70175e+07	1.58345e+07	4.87465e+06	1.20489e+07	3.76884e+07	2.20043e+07	9.74818e+06
Com_9431_neg	N1-(2-furylmethyl)-2-cyanoacetamide	C8 H8 N2 O2	164.058	2.211	163.051	Full match	No results	No results	9.1215e+06	9.69992e+06	1.95104e+07	1.12434e+07	9.90009e+06	5.04428e+06	5.48548e+06	3.71444e+06	2.61505e+07	8.83021e+06	6.6131e+06	1.00461e+07	1.17767e+07	9.01928e+06	8.28826e+06	5.79319e+07
Com_9442_neg	6-Phosphogluconic acid	C6 H13 O10 P	276.024	1.083	275.017	No results	Full match	Full match	1.28782e+07	6.44407e+06	4.04831e+06	7.44758e+06	1.72483e+07	1.48871e+07	1.59956e+07	2.51855e+07	1.14344e+07	3.27507e+06	3.06796e+07	3.6889e+06	4.32138e+06	5.17156e+06	1.81166e+07	2.63501e+07
Com_9538_neg	Sulfaquinoxaline	C14 H12 N4 O2 S	300.069	2.031	299.062	Full match	No results	No results	7.41436e+06	1.86915e+06	424625	628163	1.6966e+06	526775	413696	1.5906e+06	1.82388e+06	557418	3.02721e+07	2.08424e+07	1.71157e+07	711967	3.70504e+06	3.40185e+06
Com_9608_neg	tetranor-PGFM	C16 H26 O7	312.157	8.364	311.15	Invalid mass	No results	No results	1.62311e+07	4.88012e+06	691455	6.40701e+06	7.17186e+06	1.09063e+06	3.76323e+06	3.07748e+06	2.83589e+06	766297	9.1587e+06	2.09874e+07	1.23082e+07	771562	1.70417e+07	7.7367e+06
Com_9689_neg	FAHFA (15:0/16:0)	C31 H60 O4	496.449	15.4	495.442	No results	Full match	No results	2.99938e+06	6.68802e+06	7.54622e+06	4.13348e+06	5.78552e+06	1.13545e+07	8.25181e+06	1.02216e+07	7.43756e+06	7.1717e+06	3.51427e+06	2.0748e+07	1.38687e+07	7.90198e+06	1.14008e+07	3.50503e+06
Com_9721_neg	12-epi Leukotriene B4	C20 H32 O4	318.219	10.384	317.212	Invalid mass	No results	No results	3.49651e+06	2.05439e+06	690197	1.55433e+06	2.08754e+06	471923	581208	1.21177e+06	1.05892e+06	849547	4.81888e+06	2.06467e+07	3.93402e+06	591762	6.55803e+06	866804
Com_9727_neg	Cer-AS (d18:1/16:0)	C34 H67 N O4	553.507	15.418	552.5	No results	Full match	No results	1.12722e+07	1.59101e+07	3.73792e+06	5.2486e+06	2.2375e+07	8.31987e+06	1.47188e+07	1.2286e+07	1.01088e+08	2.46845e+07	3.80959e+06	3.0317e+06	1.89574e+06	5.79007e+06	2.00749e+07	2.56827e+06
Com_9743_neg	8-iso Prostaglandin A2	C20 H30 O4	316.203	11.556	315.196	Invalid mass	No results	No match	3.87656e+06	3.37189e+07	578047	6.68123e+06	3.65597e+06	4.87216e+07	1.22238e+07	9.61657e+06	1.13956e+06	2.53963e+07	6.21636e+06	4.17914e+06	8.91678e+06	1.78674e+06	2.10027e+07	2.50328e+07
Com_9794_neg	PE (19:1/18:2)	C42 H78 N O8 P	755.549	16.278	754.542	No results	Full match	No results	2.76971e+06	3.86314e+06	5.50732e+06	2.1871e+06	4.95219e+07	1.44449e+06	2.26129e+06	1.67269e+06	5.46372e+06	1.15359e+07	2.89868e+06	695225	1.18936e+07	3.34415e+06	741662	1.5243e+06
Com_9844_neg	FAHFA (20:4/18:1)	C38 H64 O4	584.48	14.953	583.472	No results	Full match	No results	2.20817e+06	1.4009e+07	1.37181e+07	2.30413e+06	1.63351e+06	3.89892e+07	5.16597e+06	2.5983e+07	887791	1.97334e+06	3.39723e+06	832952	792457	6.1944e+06	372222	900598
Com_9917_neg	3-(3-nitrophenyl)-2-phenylacrylic acid	C15 H11 N O4	122.02	7.128	289.038	Invalid mass	No results	No results	9.95105e+06	1.98966e+07	6.58916e+06	8.37463e+06	8.63958e+06	7.89097e+06	5.238e+06	5.87569e+06	1.07567e+07	6.00599e+06	7.23261e+06	7.05203e+06	6.94152e+06	3.95924e+06	5.08038e+06	5.42146e+07
Com_9952_neg	Gallic acid	C7 H6 O5	170.021	3.817	169.014	Full match	No results	Full match	3.7768e+06	2.24759e+06	5.48068e+06	9.37858e+06	6.28732e+06	6.73982e+06	4.9958e+06	6.18566e+06	1.45662e+07	5.53813e+06	8.92469e+06	1.63206e+07	1.13034e+07	6.67611e+06	1.48081e+07	5.40177e+07
Com_9993_neg	Saccharin	C7 H5 N O3 S	182.999	6.014	181.992	Full match	No results	No results	3.48654e+07	4.3206e+06	1.1607e+06	3.84534e+06	1.58586e+07	1.00392e+06	4.33756e+06	3.19265e+06	1.23315e+06	883107	5.28965e+06	1.83494e+06	5.28606e+06	356295	1.46232e+06	454997
Com_10150_neg	Hesperetin	C16 H14 O6	302.082	8.153	301.075	Invalid mass	No results	No results	3.41487e+07	1.2857e+06	1.77316e+06	2.57431e+06	1.26456e+06	4.3704e+06	2.81548e+06	598172	3.37137e+06	1.64542e+06	2.37432e+06	4.26492e+06	4.61481e+06	1.42668e+06	4.07217e+06	1.39137e+06
Com_10313_neg	dCMP	C9 H14 N3 O7 P	307.056	2.504	306.048	No results	No results	Full match	1.28685e+07	1.28297e+07	8.23098e+06	9.12203e+06	1.46998e+07	7.99796e+06	8.49101e+06	4.73707e+06	8.98508e+06	1.91033e+07	1.59672e+06	1.90651e+07	1.28335e+07	6.5396e+06	6.19562e+06	2.18339e+07
Com_10319_neg	11(Z)-Eicosenoic acid	C20 H38 O2	356.292	14.419	355.285	Invalid mass	No results	No match	9.28823e+06	1.45725e+07	1.6597e+07	6.95518e+06	1.04811e+07	1.42808e+07	1.73112e+07	2.43295e+07	5.64696e+06	9.6079e+06	1.15862e+07	9.45796e+06	6.62746e+06	1.29159e+07	4.19064e+06	5.06366e+06
Com_10424_neg	13,14-dihydro Prostaglandin F1α	C20 H38 O5	394.249	15.282	393.242	Invalid mass	No results	No results	4.18686e+06	3.79819e+06	1.21092e+07	6.73787e+06	6.17462e+06	4.43261e+07	9.29073e+06	1.21732e+07	4.04491e+06	8.32408e+06	5.18821e+06	2.913e+06	3.30798e+06	1.04392e+07	1.12122e+06	3.59863e+06
Com_10433_neg	4,5-diphenyl-2,3-dihydro-1H-pyrazolo[3,4-c]pyridazin-3-one	C17 H12 N4 O	288.103	8.562	287.096	Invalid mass	No results	No results	3.26805e+07	2.69679e+06	1.1473e+06	8.83867e+06	7.12552e+06	544367	8.13555e+06	1.86069e+06	2.15139e+06	963802	2.09035e+06	5.51663e+06	5.11192e+06	1.04395e+06	2.44467e+06	1.78731e+06
Com_10519_neg	LPI 16:1	C25 H47 O12 P	570.281	14.415	569.273	No results	Full match	No results	4.30194e+06	3.31271e+06	951339	6.27274e+06	6.25975e+06	2.22244e+07	3.01093e+07	2.36111e+07	4.3005e+06	6.80429e+06	1.70886e+06	1.03894e+06	1.97013e+06	7.87008e+06	771050	2.89767e+06
Com_10546_neg	4-Hexylresorcinol	C12 H18 O2	194.13	8.855	193.123	Full match	No results	No results	3.21914e+07	854672	755423	1.29684e+06	1.48591e+06	767173	2.91407e+06	498834	1.22638e+06	784364	1.40705e+06	2.12084e+06	1.90797e+06	705351	1.20986e+06	978315
Com_10609_neg	2-Methylbutyl beta-D-glucopyranoside	C11 H22 O6	296.147	6.407	295.139	Invalid mass	No results	No results	2.21835e+07	3.84959e+07	3.23999e+07	5.11347e+07	4.41985e+07	2.12153e+07	1.52961e+07	1.17798e+07	3.93468e+07	4.45454e+07	1.73899e+07	1.02865e+07	2.41248e+07	1.48379e+07	2.3324e+07	3.90776e+07
Com_10629_neg	5-[5-(3-methoxybenzyl)-1,3,4-oxadiazol-2-yl]-2,1,3-benzothiadiazole	C16 H12 N4 O2 S	324.069	4.01	323.062	Full match	No results	No results	3.35106e+06	4314411	395536	1.26566e+06	1.15382e+06	257095	245829	1.05558e+06	585871	451046	5.67645e+06	1.82267e+07	1.16668e+07	401191	1.5543e+07	4.4904e+06
Com_10669_neg	Adenosine triphosphate (ATP)	C10 H16 N5 O13 P3	506.995	1.397	505.988	Full match	No results	Full match	1.73826e+06	4.28718e+06	7.46588e+06	5.83486e+06	7.10319e+06	5.00781e+06	2.51526e+06	5.72776e+06	8.86807e+07	8.17606e+06	2.37539e+06	1.98348e+06	3.30968e+06	3.02117e+07	3.25559e+06	2.60456e+06
Com_10677_neg	Coniferyl alcohol	C10 H12 O3	180.079	8.826	179.071	No results	Full match	Full match	3.0232e+07	1.42905e+07	5.46079e+07	5.14199e+07	1.52011e+07	4.27882e+07	2.60504e+07	1.29548e+07	8.13047e+07	49195544	1.45472e+07	1.63894e+07	1.9795e+07	3.72226e+07	1.83735e+07	4.09722e+07
Com_10701_neg	Cys-Gly	C5 H10 N2 O3 S	178.041	9.169	177.034	No results	No results	Full match	1.19797e+06	3.17967e+06	885701	6.75387e+06	2.84458e+06	952433	2.04684e+06	971786	1.53527e+06	843202	3.1703e+06	6.56786e+06	2.81178e+07	689349	4.09805e+06	5.81424e+06
Com_10709_neg	Phloretin	C15 H14 O5	274.084	7.809	273.077	Full match	No results	No results	6.8882e+06	7.03913e+06	4.1484e+06	5.5845e+06	5.46366e+06	1.66096e+06	3.81391e+06	3.24795e+06	6.47223e+06	3.06042e+06	7.05775e+06	1.80057e+07	1.24703e+07	3.58098e+06	8.66632e+06	2.81466e+06
Com_10749_neg	Glyceraldehyde 3-phosphate diethyl acetal	C7 H15 Ba O7 P	379.963	1.266	378.955	No results	No results	Full match	7.04374e+06	1.82313e+07	2.02096e+07	5.59901e+07	2.72057e+07	3.55543e+07	1.99531e+07	1.28513e+07	4.22149e+07	5.96309e+07	1.56738e+07	3.86988e+06	2.19936e+07	2.54607e+07	1.60671e+07	7.37179e+06
Com_10920_neg	Propylparaben	C10 H12 O3	180.079	7.679	179.071	Full match	No results	Full match	3.05911e+07	9.62491e+06	5.41269e+06	1.22526e+07	9.10429e+06	5.01913e+06	8.13259e+06	4.89658e+06	1.09155e+07	5.53292e+06	1.51409e+07	4.26532e+06	2.45314e+07	4.92495e+06	1.82989e+07	9.93168e+06
Com_11041_neg	Verbascose	C30 H52 O26	828.275	1.473	827.268	No results	Full match	No results	5.11981e+06	3.38632e+07	2.67476e+07	4.65772e+07	2.55643e+07	1.93956e+07	2.75959e+07	1.66077e+07	4.44894e+07	4.94857e+07	1.60215e+07	3.14271e+06	9.24791e+06	1.73433e+07	8.09359e+06	4.63487e+07
Com_11129_neg	19(R)-hydroxy Prostaglandin A2	C20 H30 O5	332.198	10.564	331.191	Invalid mass	No results	No results	2.076e+07	1.15546e+07	638935	1.06936e+07	7.99e+06	426543	2.52315e+06	3.28863e+06	1.80549e+06	710484	7.60983e+06	1.70439e+07	2.36334e+07	545655	2.29339e+07	8.36458e+06
Com_11157_neg	1-methyl-N-(4-piperidinophenyl)-1H-imidazole-4-sulfonamide	C15 H20 N4 O2 S	320.128	9.12	319.121	Invalid mass	No results	No results	2.96444e+07	3.08992e+06	1.04147e+06	4.49382e+06	4.3188e+06	881783	3.72721e+06	1.33112e+06	1.76875e+06	971620	4.2553e+06	9.89864e+06	1.11093e+07	718010	8.50674e+06	2.79831e+06
Com_11232_neg	4-Chlorophenol	C6 H5 Cl O	128.003	11.102	126.996	Full match	No results	No results	2.01341e+06	1.13253e+07	1.93405e+07	1.39788e+06	7.46287e+06	1.96419e+07	773039	529699	8.23557e+07	1.66232e+07	5.53376e+06	3.21389e+06	1.29746e+06	4.14559e+07	1.41272e+06	1.1022e+06
Com_11253_neg	Androsterone glucuronide	C25 H38 O8	466.256	12.888	465.249	Full match	No results	No results	5.53379e+06	5.89833e+06	835421	3.17751e+06	597831	1.13423e+06	1.70737e+06	1.6871e+06	2.16517e+06	1.08788e+06	4.00805e+06	1.67829e+07	1.00508e+07	861361	1.15793e+07	8.59534e+06
Com_11396_neg	Tauro-alpha-Muricholic acid sodium salt	C26 H44 N Na O7 S	537.275	12.239	536.27	No results	No results	Full match	1.23719e+07	6.38528e+06	1.03653e+06	7.09583e+06	1.59556e+07	1.21617e+06	3.12304e+06	3.84275e+06	1.65122e+06	1.55307e+06	1.84194e+07	1.64798e+07	6.87988e+06	966769	1.72943e+07	5.6738e+06
Com_11427_neg	7-(4-methylpiperazino)pyrimido[4,5-d]pyrimidine-2,4(1H,3H)-dithione	C11 H14 N6 S2	294.077	4.108	293.07	Invalid mass	No results	No results	2.86326e+07	3.76134e+06	570230	4.5452e+06	3.17734e+06	442844	2.48791e+06	1.40803e+06	1.11174e+06	525329	5.04891e+06	9.45053e+06	1.39021e+07	608463	8.62163e+06	1.17889e+06
Com_11457_neg	alpha-Benzylsuccinic acid	C11 H12 O4	208.073	10.417	207.066	No results	No results	Full match	2.34538e+07	1.65915e+07	1.32729e+07	1.67223e+07	1.16233e+07	1.00161e+07	1.91277e+07	4.37533e+06	2.53721e+07	1.14829e+07	4.96443e+06	1.63016e+07	6.00447e+06	1.06238e+07	5.75102e+06	1.08521e+07
Com_11540_neg	2,5-Dimethylphenol	C8 H10 O	122.073	5.44	121.066	Full match	No results	No results	5.80482e+06	6.85033e+06	2.80842e+06	7.07851e+06	5.06708e+06	4.05226e+06	2.14932e+06	1.1794e+06	7.7814e+06	2.22979e+06	6.1023e+06	9.24852e+06	2.51474e+07	3.48696e+06	8.38361e+06	5.30068e+06
Com_11610_neg	LPA 15:1	C18 H35 O7 P	394.212	14.332	393.205	No results	Full match	No results	3.11552e+06	3.74931e+06	4.76499e+06	2.02768e+07	1.10253e+07	3.7809e+07	1.18605e+07	1.77276e+07	5.32405e+06	2.4385e+06	7.73257e+06	712066	5.26021e+06	2.18721e+07	1.33621e+06	2.50319e+06
Com_11660_neg	Prostaglandin F3α	C20 H32 O5	398.23	13.385	397.223	Invalid mass	No results	No results	2.10439e+07	8.48508e+06	2.66671e+06	7.80148e+06	4.58351e+06	1.76933e+06	4.21112e+06	1.88405e+06	2.52234e+06	1.57702e+06	6.57162e+06	1.59045e+07	1.99511e+07	1.44121e+06	1.45194e+07	5.34011e+06
Com_11680_neg	Apigenin	C15 H10 O5	270.052	11.415	269.045	Full match	No results	No results	1.5364e+06	6.7744e+06	2.55206e+07	2.65395e+06	5.30581e+06	2.4315e+07	7.1974e+06	4.97652e+06	8.93818e+06	1.60331e+07	8.98e+06	1.587e+07	3.54624e+06	1.74744e+07	6.03789e+06	1.67177e+07
Com_11749_neg	Isorhamnetin	C16 H12 O7	316.061	10.624	315.054	Invalid mass	No results	No results	2.04675e+07	2.32718e+06	609350	4.1353e+06	6.08859e+06	515978	3.21574e+06	1.15772e+06	909560	717190	6.95518e+06	1.57488e+07	3.16187e+06	511081	6.94933e+06	1.29513e+06
Com_11811_neg	15(R),19(R)-Hydroxy prostaglandin F2α	C20 H34 O6	370.235	11.454	369.228	Full match	No results	Full match	1.97902e+07	1.86101e+07	1.7578e+06	1.7164e+07	9.66738e+06	7.03751e+06	1.0127e+07	6.41497e+06	1.18406e+07	9.52039e+06	7.30193e+06	1.56428e+07	1.01194e+07	4.73215e+06	1.33743e+07	1.4486e+07
Com_11991_neg	5-morpholino-2,4(1H,3H)-pyrimidinedione	C8 H11 N3 O3	197.084	10.305	196.077	Invalid mass	No results	No results	1.46346e+06	1.04253e+06	1.01952e+06	1.16702e+06	716842	1.32055e+06	610344	365016	7.49991e+07	1.287e+06	481354	570774	583663	882291	673390	813805
Com_12165_neg	Geniposidic acid	C16 H22 O10	374.121	2.865	373.114	Full match	No results	No results	1.51218e+07	3.06439e+07	1.41322e+07	1.12672e+07	2.09077e+07	5.15374e+06	1.76504e+07	6.32389e+06	3.88361e+07	1.61555e+07	1.02424e+07	14951171	1.48459e+07	8.1076e+06	1.36733e+07	1.00293e+07
Com_12232_neg	10-Hydroxydecanoic acid	C10 H20 O3	188.141	9.429	187.134	No results	No results	Full match	2.59056e+07	3.11224e+06	2.29806e+06	4.45587e+06	3.0816e+06	1.91294e+06	2.51466e+06	1.41275e+06	2.73211e+06	2.25924e+06	4.20693e+06	8.19325e+06	7.27352e+06	2.32035e+06	6.28358e+06	4.9829e+06
Com_12286_neg	5-Methyldeoxycytidine	C10 H15 N3 O4	241.106	4.23	240.099	Full match	No results	Full match	8.49665e+06	3.35089e+07	1.84838e+07	5.77022e+06	8.75759e+06	1.03575e+06	1.29528e+06	4.52753e+06	9.0718e+06	1.46911e+07	9.72183e+06	5.69509e+06	6.2387e+06	1.34265e+07	8.98899e+06	3.87222e+07
Com_12588_neg	N1-(1-phenylethyl)-4-(2-chloro-6-nitrophenoxy)benzene-1-sulfonamide	C20 H17 Cl N2 O5 S	432.057	5.138	431.05	Invalid mass	No results	No results	3.43983e+06	1.22697e+07	1.91751e+07	5.15893e+06	6.50255e+06	2.73992e+06	2.2269e+06	2.85068e+06	9.15819e+06	5.70809e+06	8.55701e+06	4.42916e+06	5.39621e+06	4.1258e+06	7.19669e+06	3.83624e+07
Com_12640_neg	dUDP	C9 H14 N2 O11 P2	388.007	1.159	387	No results	No results	Full match	1.29419e+06	1.25388e+07	1.40177e+06	2.6531e+07	1.83353e+07	2.29683e+07	1.27593e+07	1.81027e+07	3.26395e+07	2.99174e+07	5.56458e+06	351768	3.33264e+06	1.06878e+07	1.20255e+07	6.52848e+06
Com_12657_neg	8(S),15(S)-DiHETE	C20 H32 O4	336.23	11.603	335.223	Full match	No results	Full match	1.81754e+07	2.87634e+07	7.72048e+06	1.53188e+07	7.57634e+06	1.07168e+07	8.7602e+06	2.1796e+06	1.22856e+07	8.21184e+06	2.02045e+07	1.00633e+07	9.74485e+06	7.8321e+06	9.9637e+06	5.84214e+06
Com_12683_neg	D-Xylonic Acid Lithium Salt	C5 H10 O6	166.048	1.961	165.041	No results	No results	Full match	7.15261e+06	4.26592e+06	3.07446e+06	5.84271e+06	6.0062e+06	3.04162e+06	3.82554e+06	4.04223e+06	4.45056e+06	3.98517e+06	7.18627e+06	1.4094e+07	6.58534e+06	2.62835e+06	8.96009e+06	4.01924e+06
Com_12761_neg	N'1-[1-(2-hydroxyphenyl)ethylidene]-3-methoxybenzene-1-carbohydrazide	C16 H16 N2 O3	284.117	15.049	283.11	Full match	No results	No results	2.21648e+07	2.32635e+07	2.94209e+07	1.9988e+07	3.3799e+07	3.17058e+07	2.35602e+07	1.61248e+07	2.02537e+07	3.53001e+07	1.58658e+07	1.17948e+07	1.50659e+07	2.9274e+07	3.42579e+06	1.28962e+07
Com_12961_neg	6-methylimidazo[2,1-b][1,3]thiazole-5-carbohydrazide	C7 H8 N4 O S	196.04	7.806	195.033	Invalid mass	No results	No results	7.01827e+06	1.9084e+07	1.97765e+07	1.5642e+07	5.88997e+06	2.01543e+07	2.84729e+07	1.29006e+07	2.70884e+07	451057	1.46373e+06	2.57239e+06	4.15779e+06	4.82215e+06	1.91232e+06	8.25873e+06
Com_12974_neg	Anacardic acid	C22 H36 O3	348.266	15.378	347.258	Full match	No results	No results	1.54633e+06	5.26724e+06	2.54909e+06	1.74814e+06	5.0566e+06	9.14745e+06	1.35065e+07	1.7459e+07	5.09633e+06	1.07961e+07	3.25974e+06	946869	2.16138e+06	6.63763e+06	612985	1.80702e+06
Com_13080_neg	Cytidine-5'-monophosphate	C9 H14 N3 O8 P	323.052	1.369	322.045	No results	No results	Full match	1.52319e+07	1.93236e+07	8.08038e+06	1.59394e+07	5.07187e+06	4.55842e+06	8.28905e+06	3.63069e+06	1.96053e+07	1.11646e+07	1.8416e+07	6.22369e+06	2.10845e+07	1.54751e+07	1.53498e+07	1.36929e+07
Com_13176_neg	D-Pantethine	C22 H42 N4 O8 S2	554.236	10.642	553.229	Invalid mass	No results	No results	8.13924e+06	2.26044e+06	619644	6.44379e+06	634547	424273	940604	737477	2.18028e+06	777015	6.02996e+06	1.33544e+07	1.17279e+07	522961	6.70923e+06	4.08501e+06
Com_13292_neg	1-nitro-4-[(phenylsulfonyl)methyl]benzene	C13 H11 N O4 S	277.043	2.848	276.036	Invalid mass	No results	No results	3.61013e+06	3.40408e+06	441761	1.03759e+06	732618	299171	437715	788013	767473	521150	6.27082e+06	1.31703e+07	9.77288e+06	443249	2.14363e+07	3.35562e+06
Com_13333_neg	Agnuside	C22 H26 O11	466.147	7.61	465.139	Full match	No results	No results	3.97274e+06	1.09685e+07	3.88627e+06	6.04974e+06	8.74179e+06	2.20867e+06	8.56047e+06	3.07666e+06	2.52429e+07	4.67175e+06	9.76199e+06	1.3105e+07	7.15957e+06	4.93228e+06	1.41017e+07	5.66148e+06
Com_13345_neg	Salsolinol	C10 H13 N O2	179.094	11.321	178.087	Full match	No results	No results	1.23937e+07	6.28839e+06	1.41699e+07	1.91285e+07	1.23254e+07	1.74988e+07	1.34975e+07	8.55405e+06	6.41607e+07	1.40469e+07	6.38892e+06	5.81563e+06	1.14767e+07	1.26284e+07	7.99802e+06	1.27567e+07
Com_13391_neg	alpha-D-Glucopyranosyl 2-O-(2-methylbutanoyl)-alpha-D-glucopyranoside	C17 H30 O12	426.173	9.916	425.166	Full match	Invalid mass	No results	1.13554e+07	1.71718e+07	1.50696e+06	4.00539e+06	8.82493e+06	2.3539e+06	5.96698e+06	931187	2.94338e+06	1.38787e+06	2.88591e+06	1.30187e+07	3.94047e+06	1.09218e+06	3.21565e+06	1.43754e+06
Com_13618_neg	4-methyl-5-(2-methyl-1,3-thiazol-4-yl)-4H-1,2,4-triazole-3-thiol	C7 H8 N4 S2	212.017	7.946	211.01	Invalid mass	No results	No results	2.8489e+06	1.47837e+06	5.08668e+06	1.14103e+07	1.2968e+07	5.87995e+06	3.97146e+06	3.16384e+06	1.07545e+07	1.96338e+07	3.44753e+06	1.2675e+07	2.76067e+06	1.73576e+06	5.7815e+06	1.20297e+07
Com_13630_neg	LPG 16:1	C22 H43 O9 P	482.264	14.477	481.257	No results	Full match	No results	3.46562e+06	1.24496e+07	3.14904e+06	7.44986e+06	1.20738e+07	1.88761e+07	1.90593e+07	1.61583e+07	4.24073e+06	1.30927e+07	2.66016e+06	1.89792e+06	3.94134e+06	1.05439e+07	2.64582e+06	7.2479e+06
Com_13871_neg	3-(4-chloroanilino)-2-(isopropylsulfonyl)acrylonitrile	C12 H13 Cl N2 O2 S	284.039	5.787	283.031	Full match	No results	No results	2.15084e+07	451951	764612	956402	391955	371531	3.48514e+06	583674	775945	1.69906e+06	8.55721e+06	1.21596e+07	1.26283e+07	500198	1.74786e+06	1.74795e+06
Com_13889_neg	LPE 19:0	C24 H50 N O7 P	495.332	15.839	494.325	No results	Full match	Full match	1.13157e+06	1.86807e+06	2.46331e+06	1.8372e+06	3.12512e+06	6.01548e+06	4.44735e+06	1.56921e+07	4.57671e+06	5.63745e+06	2.56445e+06	1.2528e+06	1.19125e+06	5.42471e+06	919483	8.46195e+06
Com_13917_neg	LPS 16:1	C22 H42 N O9 P	495.259	14.464	494.252	No results	Full match	No results	1.65724e+06	1.44521e+07	1.33227e+06	4.23231e+06	4.41589e+06	8.08375e+06	2.55168e+07	9.97792e+06	2.19089e+06	4.78401e+06	1.24424e+06	2.32857e+06	1.9362e+06	4.16918e+06	540041	982400
Com_13937_neg	Glycerol-3-phosphate	C3 H9 O6 P	172.014	1.547	171.006	No results	No results	Full match	6.251e+06	7.79469e+06	2.15748e+06	2.39821e+07	9.98736e+06	1.95062e+07	1.20554e+07	5.76494e+06	6.48454e+06	1.00004e+07	1.74666e+07	1.17783e+07	1.03536e+07	4.89212e+06	1.26994e+07	1.09129e+07
Com_14078_neg	5,7-dimethyl-2-(methylthio)pyrazolo[1,5-a]pyrimidine-3-carbonitrile	C10 H10 N4 S	218.061	11.229	217.054	Invalid mass	No results	No results	8.08046e+06	9.87387e+06	1.18485e+07	1.50973e+07	5.03907e+06	2.84765e+07	1.15765e+07	4.10869e+06	29325184	4.01403e+06	2.34775e+06	3.62153e+06	6.71701e+06	7.27538e+06	4.93961e+06	1.31366e+07
Com_14116_neg	ADP-ribose	C15 H23 N5 O14 P2	559.072	1.473	558.065	No results	No results	Full match	1.72728e+06	5.75089e+06	2.93021e+06	6.37238e+06	3.12422e+06	5.98274e+06	1.70049e+07	1.52903e+07	1.04491e+07	4.60576e+06	1.56562e+06	1.57709e+06	4.20011e+06	6.6777e+06	6.93885e+06	2.50539e+06
Com_14187_neg	N1-[2-(methylthio)-6-(trifluoromethoxy)phenyl]-2,2-dimethylpropanamide	C13 H16 F3 N O2 S	307.084	10.746	306.077	Full match	No results	No match	3.77541e+06	1.67491e+07	3.3307e+06	1.00972e+07	8.23547e+06	3.06938e+06	2.71158e+06	2.62433e+06	2.20789e+07	1.01239e+07	2.93161e+06	2.68155e+06	1.85674e+07	1.62401e+07	7.85157e+06	4.89084e+06
Com_14245_neg	Cer-NS (d18:1/18:0)	C36 H71 N O3	565.543	16.3	564.536	No results	Full match	No results	7.7419e+06	9.81906e+06	1.73683e+07	1.35026e+06	1.19998e+06	3.83446e+06	4.12955e+06	1.57764e+06	3.47594e+07	3.93195e+07	9.59502e+06	1.2553e+06	8.50187e+06	1.86044e+06	715090	4.03775e+06
Com_14440_neg	Benzyl 6-O-beta-D-glucopyranosyl-beta-D-glucopyranoside	C19 H28 O11	432.163	5.943	431.155	Full match	No results	No results	4.74057e+06	1.63827e+07	4.22728e+06	4.40555e+06	3.96217e+06	1.22067e+06	7.69093e+06	2.44308e+06	1.90827e+07	2.10647e+06	3.64049e+06	2.0508e+06	1.8063e+07	2.87725e+06	5.85161e+06	3.93142e+06
Com_14451_neg	PC (18:1/20:2)	C46 H86 N O8 P	871.628	16.777	870.621	No results	Invalid mass	No results	6.85789e+06	6.53155e+06	2.53363e+06	1.53744e+07	4.18507e+06	5.27917e+06	940131	889801	1.44294e+07	1.00526e+07	8.55217e+06	4.99227e+06	2.48446e+06	6.56203e+06	2.12952e+06	3.11235e+07
Com_14584_neg	LPS 20:4	C26 H44 N O9 P	545.275	14.619	544.267	No results	Full match	No results	1.63272e+06	2.29128e+07	1.95404e+06	6.07336e+06	2.12118e+06	1.36025e+07	2.37405e+07	1.25119e+07	1.34075e+06	7.23824e+06	2.9997e+06	7.33691e+06	3.07562e+06	4.01269e+06	739366	4.02591e+06
Com_14611_neg	Cer-AS (d18:2/20:0)	C38 H73 N O4	667.576	16.387	666.568	No results	Invalid mass	No results	6.98336e+06	9.53457e+06	1.59651e+07	2.32636e+06	3.89244e+06	1.00173e+07	4.05523e+06	1.02193e+06	3.04477e+07	3.78382e+07	6.45281e+06	857862	3.09213e+06	5.73578e+06	1.74048e+06	1.91231e+06
Com_14703_neg	Uridine 5'-diphosphate (UDP)	C9 H14 N2 O12 P2	404.002	1.166	402.995	Full match	No results	Full match	1.25084e+06	1.98009e+06	6.77569e+06	1.065e+07	3.11296e+06	26637468	1.55426e+07	5.43634e+06	5.4841e+07	6.11615e+06	978358	697036	967427	2.49652e+07	2.87897e+06	5.15401e+06
Com_14739_neg	PC (18:1e/18:2)	C44 H84 N O7 P	829.626	15.366	828.619	No results	Invalid mass	No results	1.16599e+07	1.65171e+07	2.85288e+07	2.56457e+07	5.31798e+06	1.97593e+07	1.71615e+07	8.32455e+06	4.02122e+07	3.58583e+07	1.60337e+07	6.95448e+06	5.05268e+06	8.8792e+06	1.81023e+06	1.31732e+07
Com_15006_neg	SM (d14:1/22:0)	C41 H83 N2 O6 P	790.62	16.527	789.612	No results	Invalid mass	No results	1.22702e+07	1.36518e+07	2.17814e+07	2.49561e+06	1.86455e+07	1.05839e+06	4.15338e+06	4.65622e+06	1.66482e+07	3.62375e+07	8.68757e+06	569074	5.52351e+06	2.02708e+06	862295	1.60943e+07
Com_15064_neg	3-(3,5-dimethyl-1H-pyrrol-2-yl)-2-(2-thienylcarbonyl)acrylonitrile	C14 H12 N2 O S	256.071	2.658	255.064	Invalid mass	No results	No results	2.61238e+06	2.45995e+07	871880	1.04282e+06	1.0163e+06	532439	580778	395391	1.31249e+06	1.05112e+06	2.19468e+06	3.74641e+06	2.07347e+06	811507	4.02481e+06	4.24239e+06
Com_15232_neg	D-Glucarate	C6 H10 O8	210.038	4.176	209.03	No results	No results	Full match	1.85771e+07	1.4788e+06	1.07428e+06	3.54153e+06	2.29166e+06	648012	3.38969e+06	970156	503548	704947	4.74922e+06	7.08087e+06	5.12468e+06	343009	6.68812e+06	1.87054e+06
Com_15268_neg	17(S)-HpDHA	C22 H32 O4	396.215	12.937	395.207	Invalid mass	No results	No results	9.76973e+06	6.49692e+06	894895	2.3325e+06	2.11833e+06	745984	1.29451e+06	1.49755e+06	1.82503e+06	701833	1.6892e+06	7.42711e+06	1.65304e+07	1.14327e+06	1.15931e+07	2.48787e+06
Com_15351_neg	2-mercapto-5-methyl-6-propylpyrimidin-4-ol	C8 H12 N2 O S	184.067	8.176	183.06	Full match	No results	No results	4.8816e+06	3.71411e+06	1.05105e+06	2.2685e+06	3.19782e+06	438117	1.24589e+06	2.19355e+06	1.45118e+06	1.26608e+06	9.35394e+06	1.04816e+07	4.17315e+06	802911	5.83323e+06	3.0104e+06
Com_15463_neg	Glycohyocholic acid Sodium salt	C26 H42 N Na O6	487.293	14.922	486.285	No results	No results	Full match	1.06243e+07	1.2526e+07	2.77943e+07	2.27041e+07	1.32073e+07	2.32251e+07	2.16016e+07	1.12368e+07	2.64657e+07	2.38135e+07	4.50319e+06	6.43866e+06	7.38511e+06	1.22662e+07	4.59334e+06	1.19478e+07
Com_15636_neg	PC (2:0/16:1)	C26 H50 N O8 P	595.349	13.508	594.342	No results	Invalid mass	No results	5.31563e+06	7.78236e+06	10785633	1.20231e+07	9.61807e+06	1.31915e+07	7.23243e+06	4.48165e+06	1.13482e+07	3.39702e+07	5.97638e+06	2.3678e+06	3.96109e+06	1.37503e+07	3.38506e+06	1.12041e+07
Com_15650_neg	2-{1-[2-(4-benzhydrylpiperazino)-2-oxoethyl]cyclopentyl}acetic acid	C26 H32 N2 O3	420.236	11.313	419.229	Invalid mass	No results	No results	1.06376e+07	1.91156e+06	793175	3.44288e+06	1.8765e+06	652694	1.81086e+06	1.44339e+06	1.27934e+06	944626	1.45437e+07	7.77084e+06	1.09185e+07	802780	1.65587e+07	5.71471e+06
Com_15726_neg	isonicotinaldehyde 4-(5-methyl-2,4-dinitrophenyl)hydrazone	C13 H11 N5 O4	301.083	3.437	300.076	Invalid mass	No results	No results	3.94458e+06	7.70452e+06	5.10125e+06	2.63756e+06	2.68659e+06	1.41197e+06	871703	1.41314e+06	3.1193e+06	4.20177e+06	7.33629e+06	9.94893e+06	9.24295e+06	5.68899e+06	1.1172e+07	2.72334e+07
Com_15821_neg	Ergothioneine	C9 H15 N3 O2 S	229.088	1.432	228.081	No results	No results	Full match	8.33095e+06	6.35429e+06	1.09789e+07	1.37124e+07	1.42117e+07	8.59871e+06	5.30653e+06	6.20029e+06	1.72269e+07	3.33783e+07	1.29184e+07	8.43684e+06	6.02172e+06	6.82211e+06	1.71345e+07	1.23902e+07
Com_15880_neg	4-(morpholinosulfonyl)aniline	C10 H14 N2 O3 S	484.142	8.548	241.064	Invalid mass	No results	No results	4.51572e+06	2.26005e+07	9.6759e+06	3.90946e+06	3.78003e+06	1.71513e+06	8.05303e+06	2.90755e+06	1.55926e+07	9.14582e+06	4.23131e+06	6.53228e+06	1.55458e+07	1.28143e+07	1.85389e+07	2.93407e+06
Com_16236_neg	4-Methoxycinnamic Acid	C10 H10 O3	178.063	0.287	177.056	No results	No results	Full match	1.84776e+06	2.74746e+06	4.13447e+06	186695	2.63169e+06	94549	98978.8	1.48907e+06	5.68612e+06	3.60748e+06	1.62333e+06	931461	1.5035e+07	133972	828408	87050.3
Com_16241_neg	Vanillyl alcohol	C8 H10 O3	154.063	0.294	153.056	Full match	No results	No results	2.637e+06	3.27942e+06	4.58653e+06	84775.4	3.31882e+06	39350	1.53411e+06	1.71231e+06	6.43822e+06	4.04823e+06	1.8682e+06	1.04295e+06	1.50272e+07	78974.5	799241	42697.4
Com_16336_neg	5-[(Benzoyloxy)methyl]-4,5,6-trihydroxy-2-cyclohexen-1-yl benzoate	C21 H20 O7	384.121	11.187	383.113	Full match	No results	No match	1.00351e+06	471074	1.29677e+06	688857	429588	1.23842e+06	770203	326581	1.40001e+06	4.2646e+06	1.36341e+07	2.00082e+06	389850	979477	413724	2.76897e+06
Com_16360_neg	LPE 22:5	C27 H46 N O7 P	527.3	14.89	526.293	No results	Full match	No results	757618	3.08602e+06	1.58105e+06	1.19639e+06	1.06552e+06	8.04223e+06	3.48567e+06	1.21557e+07	1.11829e+06	8.86464e+06	4.36512e+06	617156	2.37112e+06	4.60755e+06	916376	2.27343e+06
Com_16708_neg	PE (16:1/18:2)	C39 H72 N O8 P	713.502	15.039	712.495	No results	Full match	No results	1.58399e+06	2.07855e+07	313125	1.42366e+06	224279	425111	273704	451503	5.42823e+06	602412	181769	395805	589814	373626	1.79018e+06	456290
Com_17348_neg	trans-Petroselinic acid	C18 H34 O2	328.261	13.826	327.253	Invalid mass	No results	No results	9.62511e+06	1.37007e+07	7.53523e+06	8.99657e+06	1.11497e+07	9.88229e+06	1.03926e+07	1.09393e+07	5.33001e+06	7.99213e+06	7.06046e+06	5.13352e+06	4.80053e+06	8.85632e+06	3.06873e+06	4.54087e+06
Com_17461_neg	N1-(2,4-difluorophenyl)-2-morpholino-2-thioxoacetamide	C12 H12 F2 N2 O2 S	286.062	7.013	285.055	Invalid mass	No results	No results	1.47846e+07	4.55892e+06	930809	9.57732e+06	4.08938e+06	1.90562e+07	1.36715e+06	2.20263e+06	9.23736e+06	1.08886e+07	3.79448e+06	3.26312e+06	4.44013e+06	2.94453e+06	5.20512e+06	5.82998e+06
Com_17509_neg	PEtOH (18:0-18:1)	C41 H79 O8 P	730.551	15.176	729.544	No results	Full match	No results	1.27894e+06	747828	2.55414e+06	531166	1.24795e+06	1.99521e+07	3.01509e+06	2.12601e+06	722037	1.72914e+06	1.57091e+06	928703	734148	2.85237e+06	232615	708225
Com_18302_neg	Hydrocortisone acetate	C23 H32 O6	404.22	11.636	403.213	No results	No results	Full match	3.94956e+06	684104	666332	890956	1.06325e+06	496730	577115	889220	1.03769e+06	717313	2.19141e+06	7.82207e+06	4.40955e+06	611626	2.54634e+06	1.11861e+06
Com_18306_neg	Phe-Phe	C18 H20 N2 O3	312.147	10.369	311.14	No results	No results	Full match	1.37021e+06	1.00611e+06	1.34466e+07	8.58765e+06	3.12972e+06	4.17029e+06	1.22426e+06	4.33584e+06	8.36353e+06	5.97459e+06	3.44827e+06	3.77924e+06	4.6892e+06	8.19404e+06	5.42995e+06	2.10504e+07
Com_18354_neg	LPS 22:4	C28 H48 N O9 P	573.306	15.068	572.299	No results	Full match	No results	1.15592e+06	5.01749e+06	2.81387e+06	2.29693e+06	2.06905e+06	6.27849e+06	2.64233e+06	7.17478e+06	1.61897e+06	5.55745e+06	1.81805e+06	7.78425e+06	1.28096e+06	3.6013e+06	649139	2.00665e+06
Com_18454_neg	PE (16:1e/17:1)	C38 H74 N O7 P	687.521	16.339	686.514	No results	Full match	No results	1.99388e+06	6.18648e+06	6.4389e+06	2.908e+06	1.48001e+06	1.07557e+06	2.59997e+06	988213	3.77684e+07	2.09299e+07	3.5307e+06	370715	4.23133e+06	1.91438e+06	937850	832408
Com_18671_neg	2-Hydroxy-1-(4-methoxyphenyl)propyl hexopyranoside	C16 H24 O8	390.152	6.577	389.145	Invalid mass	No results	No results	6.15633e+06	7.36535e+06	6.11719e+06	6.70497e+06	7.18764e+06	2.00226e+06	8.63091e+06	9.62723e+06	9.83044e+06	1.42902e+07	4.76855e+06	2.7372e+06	4.0099e+06	7.81612e+06	9.67251e+06	4.22189e+06
Com_18812_neg	1,3,7-Trimethyluric acid	C8 H10 N4 O3	210.072	7.27	209.065	No results	Invalid mass	No results	1.13344e+07	1.4652e+06	443199	2.33716e+06	1.10581e+06	314542	1.93853e+06	2.73094e+06	698238	461824	2.84066e+06	7.4424e+06	5.37618e+06	714036	4.84576e+06	1.27618e+06
Com_18840_neg	2-(5-chloro-3-methyl-1-benzothiophen-2-yl)acetohydrazide	C11 H11 Cl N2 O S	254.028	11.276	253.02	Full match	No results	No results	6.6398e+06	410251	664910	1.35287e+06	840970	487488	372902	687402	941031	708263	2.33539e+06	7.42403e+06	2.88551e+06	621887	4.73525e+06	529801
Com_19170_neg	Gibberellin A7	C19 H22 O5	330.146	9.86	329.139	Full match	No results	No results	3.98309e+06	7.06516e+06	1.24003e+07	8.62958e+06	9.47832e+06	1.70314e+07	6.53741e+06	1.19739e+06	1.61663e+07	2.13062e+06	1.93339e+06	5.82224e+06	2.84558e+06	8.6981e+06	5.94139e+06	1.41373e+07
Com_19181_neg	Deoxyadenosine diphosphate (dADP)	C10 H15 N5 O9 P2	411.029	3.792	410.022	Invalid mass	No results	No results	492764	628777	593708	779143	525710	822453	350579	3.60624e+06	2.28108e+06	6.19993e+06	2.50726e+06	513702	989718	2.1866e+06	1.12297e+06	1.93675e+07
Com_19301_neg	L-Palmitoylcarnitine	C23 H45 N O4	399.334	16.029	398.327	No results	No results	Full match	746442	628185	1.8313e+06	1.02482e+06	2.34768e+06	5.6583e+06	7.17666e+06	9.08029e+06	1.3883e+06	2.11153e+06	1.75693e+06	1.52622e+06	374016	5.12135e+06	346714	833134
Com_19391_neg	5-S-cysteinyldopaquinone	C12 H14 N2 O6 S	314.057	5.726	313.049	No results	No results	Full match	1.87662e+06	655192	710096	1.85825e+06	2.76474e+06	464588	485829	1.54351e+06	1.02581e+06	743923	6.22802e+06	7.05451e+06	9.19645e+06	646286	8.93168e+06	3.28305e+06
Com_19486_neg	LPE 20:3	C25 H46 N O7 P	503.3	14.876	502.293	No results	Full match	No results	533586	1.84003e+06	1.06782e+06	877340	797453	3.91106e+06	1.72415e+06	8.9342e+06	1.11823e+06	5.36259e+06	4.35224e+06	483365	1.30315e+06	6.80399e+06	778151	4.34355e+06
Com_19488_neg	Quinolinic acid	C7 H5 N O4	167.021	1.587	166.014	Full match	No results	Full match	2.48311e+06	8.2919e+06	3.04943e+06	3.68619e+06	3.12338e+06	4.69959e+06	2.99183e+06	1.10701e+06	878501	4.49057e+06	3.61923e+06	6.99338e+06	6.01426e+06	4.75714e+06	6.72896e+06	5.88037e+06
Com_19639_neg	N1-[4-(cyanomethyl)phenyl]-4-chlorobenzamide	C15 H11 Cl N2 O	270.059	9.971	269.052	Invalid mass	No results	No results	2.39544e+06	2.12257e+06	4.52283e+06	1.09802e+07	1.43996e+06	4.03733e+06	1.43414e+07	4.20833e+06	7.84306e+06	4.79867e+06	2.80201e+06	5.73681e+06	4.87495e+06	4.81839e+06	5.61222e+06	2.11519e+06
Com_19750_neg	3-methyl-4-nitrobenzene-1-carbohydrazide	C8 H9 N3 O3	195.065	8.862	194.058	Full match	No results	No results	5.53834e+06	3.6471e+06	5.22136e+06	1.18292e+07	3.70875e+06	1.61224e+07	6.48503e+06	3.70111e+06	2.01177e+07	8.64927e+06	3.59568e+06	4.00298e+06	5.14287e+06	7.69444e+06	5.7222e+06	8.68026e+06
Com_19851_neg	3-Indoleacrylic acid	C11 H9 N O2	187.063	6.825	186.055	No results	No results	Full match	3.63228e+06	3.88471e+06	2.59112e+06	3.58748e+06	2.74958e+06	1.71497e+06	1.73972e+06	1.15832e+06	3.12517e+06	2.49004e+06	6.3254e+06	6.75281e+06	8.52126e+06	2.06458e+06	6.04064e+06	4.02836e+06
Com_19976_neg	N'2-(2-furylcarbonyl)-3-chloro-4-methylthiophene-2-carbohydrazide	C11 H9 Cl N2 O3 S	283.998	6.365	282.992	Invalid mass	No results	No results	714395	1.12619e+06	689865	2.27371e+06	1.61458e+07	1.28849e+07	416539	908640	1.83281e+06	1.72946e+07	2.90132e+06	718447	711612	618500	2.03657e+06	5.03174e+06
Com_20022_neg	11-trans Leukotriene C4	C30 H47 N3 O9 S	625.308	7.315	624.3	Invalid mass	No results	No results	1.62358e+06	918179	788108	1.02817e+06	792645	561143	571268	639597	1.22571e+06	826794	4.07015e+06	6.64395e+06	8.93869e+06	755483	3.73417e+06	1.77543e+06
Com_20065_neg	1-[(1R,2S,3R,5R)-5-Cyclohexyl-2,3-dihydroxycyclopentyl]-3-ethylurea	C14 H26 N2 O3	270.194	10.796	269.187	Full match	No results	No results	2.20079e+06	2.58955e+06	2.0207e+06	863369	934948	467931	369793	468582	4.45871e+06	1.09756e+06	1.77377e+06	1.66586e+06	1.57086e+06	1.92746e+06	688514	1.78133e+07
Com_20152_neg	Phellamurin	C26 H30 O11	518.179	8.77	517.172	Full match	No results	No results	7.72494e+06	6.56738e+06	1.95497e+07	1.90745e+07	7.45732e+06	1.03054e+07	1.11765e+07	6.23818e+06	3.21108e+07	1.74933e+07	6.17064e+06	2.70461e+06	7.41518e+06	7.41417e+06	3.76583e+06	1.44803e+07
Com_20287_neg	LPC 19:0	C27 H56 N O7 P	597.401	16.029	596.393	No results	Invalid mass	No results	739572	622404	1.81445e+06	1.39287e+06	1.07739e+06	3.00607e+06	1507319	8.24151e+06	996824	1.35684e+06	1.2951e+06	280017	1.13858e+06	3.72361e+06	1.12702e+06	1.14917e+06
Com_20395_neg	OxPC (16:0-18:1+3O)	C42 H82 N O11 P	867.585	15.487	866.576	No results	Invalid mass	No results	902727	1.48352e+06	2.05851e+06	4.85414e+06	2.0268e+06	1.04467e+07	1.32899e+07	2.66769e+06	1.35845e+06	1.73794e+06	4.94262e+06	596140	3.8005e+06	1.09141e+07	537602	4.21298e+06
Com_20537_neg	SM (d14:1/18:0)	C37 H75 N2 O6 P	734.546	16.482	733.539	No results	Invalid mass	No results	6.12503e+06	5.96957e+06	4.18298e+06	1.45692e+07	4.71433e+06	4.80904e+06	8.14399e+06	6.14551e+06	3.08914e+07	1.00929e+07	3.20845e+06	1.77287e+06	5.96754e+06	4.02062e+06	7.60547e+06	5.5337e+06
Com_20574_neg	5-nitro-2-{[5-(trifluoromethyl)-4H-1,2,4-triazol-3-yl]thio}pyridine	C8 H4 F3 N5 O2 S	292.007	8.047	291	Invalid mass	No results	No results	1.14236e+06	4.99834e+06	3.73729e+06	7.81491e+06	3.71409e+06	1.48729e+07	6.81133e+06	1.47784e+06	1.21028e+07	1.2334e+07	8.91151e+06	2.81856e+06	2.26548e+06	4.75325e+06	3.48229e+06	9.48792e+06
Com_20691_neg	Cer-NDS (d17:0/16:0)	C33 H67 N O3	525.511	15.79	524.504	No results	Full match	No results	5.1237e+06	5.27334e+06	1.6697e+06	2.02699e+06	1.96867e+06	3.94455e+06	5.40884e+06	3.97584e+06	3.04219e+07	6.77203e+06	3.41209e+06	1.65631e+06	2.42183e+06	7.67415e+06	2.55841e+06	2.89863e+06
Com_20768_neg	Flavin adenine dinucleotide (FAD)	C27 H33 N9 O15 P2	392.579	7.246	391.571	Invalid mass	Invalid mass	No results	4.49867e+06	5.97479e+06	1.50073e+06	1.40275e+07	6.14403e+06	1.46112e+07	9.86252e+06	6.08861e+06	1.54352e+07	1.39899e+07	5.8101e+06	1.3533e+06	6.3507e+06	6.41208e+06	1.16679e+07	8.55912e+06
Com_20772_neg	L-Cystathionine	C7 H14 N2 O4 S	222.067	1.212	221.06	No results	No results	Full match	1.37174e+06	4.77249e+06	939189	7.25149e+06	9.33012e+06	5.42979e+06	3.98087e+06	7.88592e+06	1.12288e+07	6.24811e+06	1.1611e+06	1.54951e+06	2.08869e+06	5.98896e+06	5.01041e+06	4.44213e+06
Com_20829_neg	Xanthohumol	C21 H22 O5	354.142	7.101	353.135	Invalid mass	No results	No results	3.925e+06	1.27426e+07	9.58897e+06	5.94084e+06	6.67792e+06	2.93063e+06	5.31308e+06	1.87265e+06	1.35487e+07	5.25674e+06	5.99466e+06	5.41374e+06	9.57253e+06	5.78967e+06	6.6013e+06	4.85314e+06
Com_20866_neg	4-Isopropylbenzoic acid	C10 H12 O2	164.085	3.68	163.077	No results	Invalid mass	No results	249135	4.1632e+06	9.5408e+06	7.12172e+06	1.89235e+06	5.21582e+06	1.69394e+06	1.57135e+06	8.11036e+06	7.14336e+06	2.16679e+06	1.9625e+06	2.38774e+06	5.50462e+06	2.3886e+06	1.6463e+07
Com_20877_neg	Sinapic acid	C11 H12 O5	224.079	6.281	223.072	No results	Invalid mass	No match	5.8697e+06	1.38903e+07	1.15045e+07	9.836e+06	8.28675e+06	4.06733e+06	6.67878e+06	3.24751e+06	2.19781e+07	6.71124e+06	4.87435e+06	2.70664e+06	3.67159e+06	3.09243e+06	7.20703e+06	6.46852e+06
Com_21314_neg	Esculin	C15 H16 O9	340.075	1.932	339.068	Invalid mass	No results	No results	9.89639e+06	2.19523e+06	461312	725022	9.46972e+06	299380	321931	3.2406e+06	708778	1.09159e+06	2.43637e+06	5.71587e+06	9.17121e+06	460464	6.23162e+06	1.11444e+06
Com_21389_neg	5-amino-1-(4-chlorobenzyl)-1H-1,2,3-triazole-4-carboxamide	C10 H10 Cl N5 O	297.063	6.526	296.056	Invalid mass	No results	No results	9.80478e+06	5.82098e+06	1.12042e+06	1.37263e+07	1.41144e+07	923189	5.0009e+06	6.17039e+06	1.84658e+06	1.11755e+06	7.58176e+06	2.96688e+06	5.83591e+06	935203	1.09976e+07	9.42577e+06
Com_21405_neg	Triacanthine	C10 H13 N5	203.117	10.765	202.109	No results	No results	Full match	7.69136e+06	4.1686e+06	1.94754e+06	4.7441e+06	3.95433e+06	1.38337e+06	3.14983e+06	1.10326e+06	4.64601e+06	2.06578e+06	5.783e+06	5.82991e+06	5.35817e+06	3.67931e+06	5.37508e+06	3.69788e+06
Com_21589_neg	Flavin adenine dinucleotide	C27 H33 N9 O15 P2	785.158	7.243	784.151	No results	Full match	Full match	4.06838e+06	5.33714e+06	1.28773e+06	1.34736e+07	5.80584e+06	1.35718e+07	9.39078e+06	6.42938e+06	1.48589e+07	1.32177e+07	5.43719e+06	1.10144e+06	6.37306e+06	5.96871e+06	1.09312e+07	7.87115e+06
Com_21651_neg	PG (18:2/20:4)	C44 H75 O10 P	794.519	15.907	793.512	No results	Invalid mass	No results	5.61661e+06	5.50577e+06	1.21468e+07	8.24997e+06	7.70589e+06	9.60117e+06	1.01563e+07	7.28545e+06	1.01712e+07	9.84542e+06	5.69917e+06	2.78419e+06	3.64273e+06	1.18382e+07	6.60224e+06	4.26442e+06
Com_21776_neg	L-(+)-Arabinose	C5 H10 O5	150.053	6.487	149.046	No results	No results	Full match	3.23085e+06	5.06415e+06	6.44085e+06	6.70253e+06	3.41832e+06	3.96367e+06	3.40093e+06	2.38813e+06	7.88256e+06	7.60713e+06	2.55827e+06	5.63585e+06	3.61133e+06	5.46773e+06	4.1342e+06	6.40825e+06
Com_21865_neg	5-Hydroxymethyl-2-furancarboxylic acid	C6 H6 O4	142.026	5.676	141.019	No results	No results	Full match	740311	374375	413484	489103	330846	262528	257003	169912	593659	425505	278057	5.59561e+06	540935	381195	513643	418951
Com_22240_neg	DL-Norepinephrine	C8 H12 Cl N O3	205.05	7.2	204.042	No results	No results	Full match	8.09718e+06	8.15186e+06	1.07032e+07	1.90963e+07	1.18387e+07	1.0798e+07	1.12405e+07	3.41626e+06	2.48114e+07	1.06192e+07	5.64211e+06	4.74999e+06	8.24864e+06	1.08576e+07	8.76315e+06	9.77749e+06
Com_22344_neg	N1-{3-[2-(2-pyridyl)ethyl]phenyl}-4-chlorobenzene-1-sulfonamide	C19 H17 Cl N2 O2 S	372.064	16.971	371.057	Invalid mass	No results	No results	7.54606e+06	7.76338e+06	1.22729e+07	1.41148e+07	1.05097e+07	1.11549e+07	9.57307e+06	4.69276e+06	2.31702e+07	1.78129e+07	5.82201e+06	3.3384e+06	3.46189e+06	1.28355e+07	7.36722e+06	1.13397e+07
Com_22370_neg	D-Glyceric acid	C3 H6 O4	124.04	6.502	123.033	No results	Invalid mass	No results	5.63903e+06	2.75187e+06	2.3012e+06	2.93123e+06	3.17237e+06	1.13864e+06	1.47316e+06	1.57403e+06	2.53334e+06	2.00887e+06	4.68295e+06	5.33316e+06	3.40776e+06	1.68109e+06	6.74754e+06	3.76663e+06
Com_22584_neg	Methyl beta-D-galactopyranoside	C7 H14 O6	194.078	15.276	193.071	No results	No results	Full match	4.66141e+06	1.72057e+06	641667	6.70031e+06	7.14305e+06	9.28568e+06	9.42348e+06	6.6768e+06	5.27749e+06	8.27767e+06	5.15929e+06	2.89676e+06	3.28953e+06	1.0381e+07	2.90189e+06	3.57857e+06
Com_22770_neg	PE (18:2e/18:2)	C41 H76 N O7 P	725.537	16.77	724.531	No results	Full match	No results	2.79287e+06	3.34411e+06	4.6274e+06	3.38082e+06	1.14877e+06	1.47493e+06	1.53566e+06	999857	1.54508e+07	1.06805e+07	1.84463e+06	3.41e+06	8.01461e+06	4.78101e+06	2.28899e+06	5.25301e+06
Com_22994_neg	gamma-Glutamylmethionine	C10 H18 N2 O5 S	278.093	1.997	277.086	No results	Full match	No results	716380	1.60945e+06	1.56939e+07	2.95123e+06	5.05879e+06	5.64966e+06	1.57242e+06	304896	7.8733e+06	1.0105e+06	1.90486e+06	3.7634e+06	783249	594115	3.6525e+06	6.32494e+06
Com_23495_neg	Vanillic acid	C8 H8 O4	168.046	3.545	167.038	No results	Invalid mass	No results	3.34437e+06	658268	738789	727618	912183	394973	483825	430229	1.11846e+06	645990	1.13313e+06	4.80154e+06	2.27761e+06	760608	7.1369e+06	1.11897e+06
Com_24073_neg	FAHFA (16:0/16:0)	C32 H62 O4	510.465	16.489	509.457	No results	Full match	No results	681988	713207	1.52445e+06	1.17696e+06	775152	907101	1.41412e+06	738991	3.79566e+06	2.87959e+06	860675	1.01823e+06	576479	1.39497e+06	8.75937e+06	1.0033e+06
Com_24464_neg	PB-22 N-pentanoic acid-3-carboxyindole metabolite	C14 H15 N O4	261.1	8.858	260.092	Full match	No results	No results	1.04099e+06	1.16371e+06	819409	1.10383e+06	852380	802963	599645	461395	1.29443e+06	820956	1.9234e+06	3.72841e+06	6.86932e+06	649549	3.52792e+06	2.16961e+06
Com_24579_neg	PG (18:2/18:2)	C42 H75 O10 P	770.511	14.604	769.504	No results	Full match	No results	1.26557e+06	1.68991e+06	2.39316e+06	1.65185e+06	1.53738e+06	3.00563e+06	2.8085e+06	2.94179e+06	6.51428e+06	3.29372e+06	1.18866e+06	3.8754e+06	6.80088e+06	2.66417e+06	645090	1.10403e+06
Com_24586_neg	1-(4-fluorophenyl)-2-(4-methoxyphenyl)-4-(2-naphthyl)butane-1,4-dione	C27 H21 F O3	412.148	5.072	411.141	Full match	No results	No results	440006	5.48224e+06	708502	737973	1.88335e+06	431938	377159	361288	882438	1.13679e+06	782326	4.3561e+06	1.4475e+06	587631	2.25655e+06	9.74748e+06
Com_24607_neg	1,3-diazaspiro[4.5]decane-2,4-dione	C8 H12 N2 O2	168.09	9.382	167.082	Full match	No results	Full match	7.02013e+06	3.66077e+06	3.95118e+06	5.39891e+06	3.32908e+06	2.78927e+06	2.72374e+06	1.58385e+06	6.38851e+06	5.30931e+06	2.73501e+06	4.3471e+06	3.41678e+06	4.7558e+06	3.5735e+06	4.27367e+06
Com_24609_neg	2-[6-(1H-benzo[d]imidazol-2-yl)-2-pyridyl]-1H-benzo[d]imidazole	C19 H13 N5	312.121	2.246	311.113	Invalid mass	No results	No results	7.59096e+06	614647	452450	2.13367e+06	1.30435e+06	311269	945886	427754	648610	543680	651480	427404	584583	418692	935460	724982
Com_24713_neg	Cyclocytidine	C9 H12 Cl N3 O4	261.053	1.219	260.046	No results	No results	Full match	517189	683349	1.87328e+06	2.67654e+06	765807	1.02036e+07	3.93196e+06	1.29729e+06	1.48088e+07	1.77836e+06	489655	291974	379056	4.15992e+06	587988	999241
Com_24746_neg	Curcumin	C21 H20 O6	368.127	7.434	367.12	Full match	No results	No results	2.46662e+06	5.63136e+06	7.43036e+06	1.14061e+07	3.5428e+06	4.32014e+06	6.71914e+06	1.76411e+06	1.82172e+07	1.14357e+06	2.18024e+06	4.30395e+06	3.70492e+06	5.78624e+06	4.06464e+06	3.20679e+06
Com_25211_neg	Chenodeoxycholic Acid	C24 H40 O4	438.298	14.241	437.29	Invalid mass	No results	No results	4.75292e+06	3.60972e+06	6.74498e+06	2.57864e+06	3.70153e+06	5.80916e+06	6.25498e+06	5.07093e+06	1.7165e+06	2.43403e+06	4.27276e+06	4.13089e+06	1.89375e+06	7.4902e+06	1.08268e+06	1.78665e+06
Com_25248_neg	N'1-(2-chlorobenzoyl)-2-[(2-methyl-1H-indol-3-yl)thio]ethanohydrazide	C18 H16 Cl N3 O2 S	373.061	16.967	372.053	Invalid mass	No results	No results	6.27547e+06	9.35941e+06	1.23695e+07	1.29156e+07	9.4228e+06	6.35417e+06	7.26996e+06	4.88152e+06	1.66631e+07	1.12584e+07	5.03559e+06	1.68761e+06	4.48115e+06	4.11295e+06	6.03845e+06	8.89511e+06
Com_25495_neg	delta-Tocopherol	C27 H46 O2	402.349	15.639	401.342	No results	No results	Full match	1.20941e+06	2.88663e+06	2.07553e+06	1.04731e+06	3.04843e+06	3.91362e+06	5.08216e+06	5.15401e+06	1.20134e+06	1.76428e+06	390929	1.66493e+06	2.2273e+06	5.84167e+06	704425	1.62736e+06
Com_26104_neg	N-Sulfo-glucosamine sodium salt	C6 H12 N Na O8 S	281.02	5.11	280.012	No results	No results	Full match	1.94218e+06	5.58554e+06	2.98049e+06	3.81325e+06	4.73497e+06	2.35928e+06	1.90063e+06	995930	3.46519e+06	3.41569e+06	2.03161e+06	2.86615e+06	2.41274e+06	2.09363e+06	4.00745e+06	1.02956e+07
Com_26337_neg	5-(2-pyridinyl)-N-[2-(trifluoromethyl)phenyl]-2-thiophenesulfonamide	C16 H11 F3 N2 O2 S2	385.023	4.207	384.015	Invalid mass	No results	No results	1.50173e+06	3.74604e+06	1.17006e+07	7.74048e+06	3.85679e+06	4.96906e+06	3.80816e+06	1.78689e+06	1.35296e+07	8.75857e+06	2.01964e+06	631722	967884	7.54219e+06	3.56551e+06	1.83561e+06
Com_26472_neg	N1-(3-amino-4-chlorophenyl)-2-[2,4-di(tert-pentyl)phenoxy]acetamide	C24 H33 Cl N2 O2	416.223	12.507	415.216	Full match	No results	No results	1.37098e+06	920181	497925	599940	623368	364201	317982	288788	736180	515678	5.28863e+06	1.719e+06	3.02042e+06	455327	963934	1.24634e+06
Com_26660_neg	Methylgallate	C8 H8 O5	184.037	3.437	183.029	No results	Full match	Full match	966509	945298	1.28142e+06	1.63216e+06	1.03645e+06	916138	808658	638573	1.79328e+06	1.52114e+06	1.22787e+06	1.31251e+06	1.38811e+06	1.23984e+06	7.01114e+06	2.19734e+06
Com_26839_neg	PC (16:0/18:1)	C42 H82 N O8 P	819.599	16.739	818.591	No results	Invalid mass	No results	4.45214e+06	3.44629e+06	8.43187e+06	9.62858e+06	2.93599e+06	1.96111e+06	1.80042e+06	927512	1.32085e+07	1.19244e+07	4.59238e+06	1.91154e+06	1.55165e+06	5.46441e+06	1.73266e+06	5.05734e+06
Com_27025_neg	Prostaglandin J2	C20 H30 O4	316.203	12.787	315.196	Invalid mass	No results	No match	3.58736e+06	8.00081e+06	3.04608e+06	1.09625e+06	2.75816e+06	3.96944e+06	3.37062e+06	821679	3.30271e+06	2.25975e+06	1.49131e+06	2.13421e+06	2.22905e+06	1.92018e+06	1.2442e+06	993713
Com_27178_neg	Dl-2-Amino-3-phosphonopropionic acid	C3 H8 N O5 P	169.013	3.614	168.006	No results	No results	Full match	2.53494e+06	1.04303e+06	5.00842e+06	4.53871e+06	1.58011e+06	2.21344e+06	2.99447e+06	2.35969e+06	7.76459e+06	4.30957e+06	4.94026e+06	2.20337e+06	5.40697e+06	3.28235e+06	6.13812e+06	4.05586e+06
Com_27277_neg	PE (16:1e/22:4)	C43 H78 N O7 P	751.551	15.528	750.543	No results	Full match	No results	3.90399e+06	3.77446e+06	6.58729e+06	5.74578e+06	1.22669e+06	2.2208e+06	2.03199e+06	2.37986e+06	6.91133e+06	4.56574e+06	4.90946e+06	1.28326e+06	742776	3.48823e+06	1.07962e+06	1.03119e+06
Com_27835_neg	Lignoceric Acid	C24 H48 O2	368.365	0.255	367.358	Full match	No results	No results	91015.4	141583	139103	3983.65	53759.8	2484.16	2178.31	68309.3	212606	141772	43015.5	51357.2	5.09536e+06	3016.94	2030.11	2793.8
Com_27881_neg	Adenylocuccinic Acid	C14 H18 N5 O11 P	463.074	1.111	462.067	No results	No results	Full match	1.68127e+06	2.98367e+06	3.38925e+06	3.29915e+06	2.19325e+06	7.6887e+06	4.55735e+06	3.08679e+06	6.10101e+06	5.71474e+06	1.52173e+06	1.44468e+06	2.16557e+06	3.73928e+06	2.28747e+06	6.51842e+06
Com_27893_neg	Formononetin	C16 H12 O4	134.037	5.803	267.068	Invalid mass	No results	No results	2.21184e+06	2.23697e+06	458652	2.70414e+06	1.50853e+06	7.67979e+06	2.69856e+06	666226	6.18168e+06	522818	248997	344892	402424	322192	723105	567095
Com_27933_neg	3-Methylamino-L-alanine	C4 H10 N2 O2	118.078	7.883	117.071	No results	Invalid mass	No results	5.64923e+06	579976	529927	913747	451081	397786	387378	263603	966724	526004	1.98265e+06	1.37693e+06	952003	474861	924160	1.44611e+06
Com_28313_neg	CDP	C9 H15 N3 O11 P2	403.017	1.323	402.009	No results	No results	Full match	1.10409e+06	1.21785e+06	3.12374e+06	8.56729e+06	1.18371e+06	2.82114e+06	3.10439e+06	2.29398e+06	5.36645e+06	1.66096e+06	2.16968e+06	2.40693e+06	3.06503e+06	984057	5.15484e+06	1.1059e+06
Com_28798_neg	Thymidine 3,5-cyclic monophosphate	C10 H13 N2 O7 P	304.045	4.181	303.038	No results	No results	Full match	1.93899e+06	3.68587e+06	3.5535e+06	6.03492e+06	4.78652e+06	4.84809e+06	1.1336e+06	1.04953e+06	5.80921e+06	3.48911e+06	552752	2.97264e+06	1.38469e+06	2.72581e+06	1.05274e+06	1.79117e+06
Com_29156_neg	4-(benzyloxy)benzoic acid	C14 H12 O3	228.078	12.445	227.071	Full match	No results	No results	2.12457e+06	6.20113e+06	5.00502e+06	1.34617e+06	1.49656e+06	2.30476e+06	2.71766e+06	1.35811e+06	2.19964e+06	2.48721e+06	1.91849e+06	1.06403e+06	1.54411e+06	8.30147e+06	1.17373e+06	5.41916e+06
Com_29268_neg	D-Ribulose 1,5-bisphosphate	C5 H12 O11 P2	309.985	1.094	308.978	No results	No results	Full match	1.5332e+06	1.10815e+06	3.63323e+06	4.06803e+06	1.12762e+06	3.15933e+06	902236	689018	1.39313e+07	683520	1.02618e+06	542430	489666	3.70396e+06	274830	2.06442e+06
Com_29350_neg	5,6-dimethyl-3-[5-(trifluoromethyl)pyridin-2-yl]-1,2,4-triazine	C11 H9 F3 N4	254.082	2.211	253.075	Invalid mass	No results	No results	4.50857e+06	404615	412725	1.52738e+06	1.10596e+06	206725	1.70499e+06	467410	1.16996e+06	408093	1.23645e+06	2.82237e+06	1.38671e+06	303843	1.8301e+06	1.26924e+06
Com_29389_neg	Chelidamic acid hydrate	C7 H5 N O5	183.017	1.206	182.01	No results	No results	Full match	2.33818e+06	803829	1.74445e+06	6.83232e+06	4.88053e+06	3.84664e+06	4.69825e+06	3.09466e+06	3.73221e+06	3.97366e+06	2.82544e+06	1.97536e+06	2.89964e+06	2.42038e+06	5.4111e+06	6.69805e+06
Com_29902_neg	UMP	C9 H13 N2 O9 P	324.036	8.843	323.028	No results	No results	Full match	2.60708e+06	2.16268e+06	720588	2.06769e+06	671952	731797	1.06872e+06	1.6866e+06	1.16982e+06	687211	3.31639e+06	1.70524e+06	2.78535e+06	567281	4.83305e+06	3.29685e+06
Com_30281_neg	Methyl-2-hydroxyisobutyric acid	C5 H10 O3	118.053	6.39	117.046	No results	Invalid mass	No results	4.53401e+06	550418	618956	994003	859075	357038	543477	238764	1.17943e+06	574587	849060	1.24343e+06	1.15111e+06	465632	1.65563e+06	918195
Com_30610_neg	(+/-)8(9)-DiHETE	C20 H32 O4	672.469	14.417	671.462	Invalid mass	No results	No results	1.9367e+06	916242	3.00787e+06	3.7434e+06	1.47874e+06	5.95501e+06	3.85394e+06	677826	1.06554e+06	1.15873e+06	903341	234149	294826	577761	621576	424277
Com_30815_neg	OxPC (16:0-18:2+2O)	C42 H80 N O10 P	849.574	16.329	848.567	No results	Invalid mass	No results	462536	1.59448e+06	637884	1.06362e+06	1.34376e+06	3.65017e+06	4.94081e+06	1.17381e+06	984210	680100	1.61367e+06	225547	804518	7.10113e+06	364641	1.07341e+06
Com_31323_neg	Shikimic acid	C7 H10 O5	234.079	8.619	233.072	No results	Invalid mass	No results	2.57797e+06	3.09104e+06	3.02209e+06	4.21725e+06	2.51156e+06	2.23705e+06	2.73519e+06	1.21568e+06	5.98601e+06	3.13817e+06	1.74279e+06	2.34935e+06	2.14879e+06	2.79001e+06	2.98361e+06	3.05099e+06
Com_31501_neg	Valsartan metabolite	C14 H10 N4 O2	266.081	7.552	265.073	Full match	No results	No results	231388	198312	188169	273178	218372	282370	125894	80421.8	280419	194541	372800	1.91068e+06	2.12013e+06	175303	195671	185374
Com_31544_neg	PE (18:2e/20:4)	C43 H76 N O7 P	749.538	15.936	748.531	No results	Full match	No results	1.5927e+06	2.92231e+06	4.50348e+06	1.48252e+06	933798	872607	1.97198e+06	737441	1.12654e+07	5.39543e+06	929100	115922	2.12734e+06	774689	258056	372092
Com_31795_neg	N'2-acetylpyridine-2-carbohydrazide	C8 H9 N3 O2	179.071	8.735	178.063	Invalid mass	No results	No results	3.32128e+06	1.14046e+06	1.50913e+06	1.95262e+06	1.10306e+06	941774	1.02861e+06	489203	2.5525e+06	1.35278e+06	1.00601e+06	2.2405e+06	1.27932e+06	1.03849e+06	2.00589e+06	1.33993e+06
Com_32605_neg	L-Threonic acid Calcium Salt	C8 H14 Ca O10	310.023	1.241	309.016	No results	No results	Full match	1.67711e+06	2.71537e+06	1.72911e+06	1.91572e+06	2.13056e+06	1.32033e+06	2.70016e+06	1.05202e+06	6.01318e+06	2.92848e+06	908145	680815	1.89768e+06	5.9499e+06	1.46427e+06	1.65449e+06
Com_32704_neg	dUMP	C9 H13 N2 O8 P	308.04	6.762	307.033	No results	No results	Full match	657939	1.89174e+06	2.87147e+06	1.67286e+06	1.41296e+06	2.14683e+06	1.68529e+06	1.11398e+06	2.97274e+06	3.6771e+06	997028	2.04725e+06	1.59882e+06	1.50915e+06	686912	4.2495e+06
Com_32982_neg	3-(1-cyano-1,2-dihydroisoquinolin-2-yl)-3-oxopropyl propionate	C16 H16 N2 O3	284.117	12.947	283.11	Full match	No results	No results	3.01694e+06	3.87543e+06	3.35489e+06	2.4532e+06	2.92322e+06	2.32889e+06	2.11978e+06	1.40301e+06	3.7094e+06	3.12402e+06	1.6402e+06	1.98829e+06	1.70822e+06	4.06204e+06	2.12495e+06	2.84506e+06
Com_33240_neg	AcylGlcADG (16:0-20:2-20:2)	C65 H114 O12	1086.84	15.307	1085.83	No results	Invalid mass	No results	625480	561203	2.10425e+06	935765	2.75621e+06	2.05631e+06	4.04015e+06	2.07355e+06	574961	1.0197e+06	983519	381753	356924	1.43602e+06	176511	393086
Com_33373_neg	Citicoline	C14 H26 N4 O11 P2	488.109	9.002	487.102	No results	No results	Full match	1.43609e+06	2.99449e+06	4.44455e+06	3.15656e+06	1.29383e+06	2.03902e+06	1.58118e+06	905909	3.43657e+06	1.94199e+06	2.59112e+06	1.65576e+06	2.98658e+06	2.6662e+06	2.59555e+06	1.9966e+06
Com_33377_neg	D-Turanose	C12 H22 O11	366.153	8	365.146	No results	Invalid mass	No results	1.62151e+06	2.35888e+06	2.77511e+06	4.9267e+06	2.04647e+06	3.2383e+06	2.30705e+06	1.20406e+06	8.03913e+06	3.10781e+06	1.60473e+06	1.91312e+06	2.74547e+06	2.11624e+06	2.11231e+06	1.89704e+06
Com_33552_neg	5-Hydroxymethyluracil	C5 H6 N2 O3	142.038	1.355	141.03	No results	Full match	Full match	3.2802e+06	1.73104e+06	1.71852e+06	2.26794e+06	1.37718e+06	1.29419e+06	999197	660466	2.82061e+06	2.15795e+06	1.1704e+06	1.33253e+06	1.54789e+06	1.90701e+06	1.72999e+06	2.70008e+06
Com_33621_neg	Glycochenodeoxycholic acid sodium salt	C26 H43 N O5 Na	472.302	13.051	471.294	No results	No results	Full match	2.68917e+06	831534	1.07036e+06	1.26482e+06	888914	812503	686589	448571	1.59286e+06	1.16021e+06	1.20326e+06	1.86573e+06	1.77776e+06	968795	995283	919221
Com_34056_neg	ADBICA N-pentanoic acid metabolite	C20 H27 N3 O4	409.185	11.385	408.177	Invalid mass	No results	No results	2.04978e+06	3.15866e+06	3.77872e+06	4.92315e+06	4.01412e+06	2.93094e+06	1.26279e+06	872747	2.97343e+06	3.25499e+06	1.07896e+06	1.77972e+06	794958	1.62751e+06	1.12848e+06	2.64709e+06
Com_34778_neg	cGMP	C10 H12 N5 O7 P	345.047	7.462	344.039	No results	No results	Full match	2.86714e+06	1.92395e+06	911453	756239	1.43117e+06	376686	447838	302143	1.11047e+06	561404	1.5733e+06	1.32189e+06	1.71689e+06	1.29806e+06	1.91904e+06	2.4629e+06
Com_34869_neg	4-[2-(2-oxo-1-imidazolidinyl)ethyl]-1lambda~6~,4-thiazinane-1,1-dione	C9 H17 N3 O3 S	283.072	6.375	282.064	Invalid mass	No results	No results	790418	780051	1.33449e+06	1.46171e+06	3.92298e+06	2.81664e+06	411307	363734	2.04523e+06	3.22828e+06	823476	771971	731851	611429	913814	2.33741e+06
Com_35422_neg	3-(4-chloroanilino)-2-[(4-chlorophenyl)sulfonyl]acrylonitrile	C15 H10 Cl2 N2 O2 S	351.988	2.299	350.981	Invalid mass	No results	No results	441333	606221	2.45898e+06	1.13697e+06	926287	3.58666e+06	879368	514007	6.42133e+06	894442	443680	906092	554466	2.00431e+06	652879	2.22624e+06
Com_35514_neg	LPG 18:3	C24 H43 O9 P	506.267	14.362	505.26	No results	Invalid mass	No results	298125	912056	4.67712e+06	691927	471864	1.61139e+06	961765	132434	201147	685188	1.07619e+06	109675	86021.7	185351	80322.7	890437
Com_36126_neg	6-Phosphogluconic Acid Trisodium Salt	C6 H10 Na3 O10 P	341.971	1.087	340.964	No results	No results	Full match	635299	832796	659326	745760	370772	465734	319483	239573	1.2973e+06	784061	322461	1.39504e+06	510436	758342	381770	919839
Com_36179_neg	Methylguanidine HCl	C2 H8 Cl N3	109.04	1.902	108.033	No results	No results	Full match	1.50707e+06	2.74247e+06	1.61833e+06	2.95479e+06	2.59007e+06	999133	818340	1.06653e+06	1.68422e+06	3.13093e+06	1.10251e+06	595024	1.19872e+06	1.62037e+06	1.55217e+06	3.72567e+06
Com_36431_neg	LSD-d3	C20 H22 [2]H3 N3 O	326.192	16.174	325.185	Invalid mass	No results	No results	609598	816207	2.7648e+06	1.02727e+06	893787	1.61617e+06	1.66263e+06	1.70753e+06	1.39802e+06	1.15749e+06	588601	490268	369176	895138	470002	441591
Com_36761_neg	Melanin	C18 H10 N2 O4	318.063	7.212	353.032	No results	No results	Full match	1.28226e+06	335825	304094	394838	541806	515277	220213	300354	476513	817053	513349	1.27742e+06	508623	288822	582565	715435
Com_37333_neg	L-Arginine	C6 H14 N4 O2	174.108	2.04	173.101	No results	Invalid mass	No results	654096	782818	594956	911895	464188	359818	381636	401262	509701	771702	439852	635140	527356	515756	2.26937e+06	459298
Com_37421_neg	PE (16:0/18:0)	C39 H78 N O8 P	719.547	16.617	718.539	No results	Full match	No results	779788	940570	1.48702e+06	334312	1.00569e+06	243048	325673	302430	3.36264e+06	3.88525e+06	973910	100255	372240	451840	179037	270399
Com_38012_neg	Bilirubin	C33 H36 N4 O6	292.132	13.336	291.124	Invalid mass	Invalid mass	No results	410005	508261	669009	777300	539329	553276	823474	1.00073e+06	925848	668686	1.52845e+06	739292	668895	572579	551366	976973
Com_38349_neg	3-(pyrazin-2-ylamino)-2-(2-thienylcarbonyl)acrylonitrile	C12 H8 N4 O S	256.043	8.24	255.036	Invalid mass	No results	No results	811835	441051	531750	521850	397903	294530	313600	227940	930095	462543	1.45201e+06	637351	701068	422302	779482	552756
Com_38535_neg	S-Methyl-L-cysteine	C4 H9 N O2 S	135.035	1.489	134.028	No results	No results	Full match	455668	1.78084e+06	1.01347e+06	1.89261e+06	2.38342e+06	1.29504e+06	626125	742496	1.63644e+06	1.13404e+06	506825	643475	692046	1.28327e+06	692570	1.7249e+06
Com_39804_neg	LysoPE 18:0	C23 H48 N O7 P	481.317	13.998	480.309	No results	No results	Full match	679129	415134	685896	422219	595804	575015	374196	1.01152e+06	609082	592708	831531	476787	865648	1.59119e+06	172971	275418
Com_39947_neg	4-Hydroxybenzylcyanide	C8 H7 N O	133.053	10.168	132.045	No results	Full match	Full match	932408	693329	1.01169e+06	899229	577933	535239	588249	465720	1.50101e+06	869039	500172	769700	638160	810514	660743	916049
Com_40247_neg	N1-{[5-(2,4-difluorophenyl)-2-furyl]methyl}benzene-1-sulfonamide	C17 H13 F2 N O3 S	349.062	1.049	348.055	Invalid mass	No results	No results	345225	725354	183470	228909	582639	171361	115558	306283	460887	410928	502684	725161	395783	229716	471962	685158
Com_41961_neg	N-[2-(6-amino-9H-purin-9-yl)ethyl]-N-(2-furylmethyl)amine	C12 H14 N6 O	258.123	11.539	257.115	Full match	No results	No results	459771	320128	416857	1.14275e+06	706740	826524	313255	233008	1.33166e+06	1.01245e+06	205753	478287	239576	1.00151e+06	662619	771104
Com_42148_neg	1,2,3-Benzenetricarboxylic acid	C9 H6 O6	210.017	1.093	419.027	No results	No results	Full match	756294	601941	787637	846530	509324	624912	320259	327273	1.31141e+06	1.03182e+06	374011	347155	526067	741532	576641	1.20727e+06
Com_43052_neg	XMP	C10 H11 N4 O9 P	362.028	1.078	361.02	No results	No results	Full match	125196	215515	155040	208222	104178	139424	92826.1	78129.1	437675	165762	82535.5	298667	94717.1	225863	95427.2	196964
Com_1_neg	Palmitic acid	C16 H32 O2	256.24	15.234	255.232	Full match	No results	No results	131000000000	100000000000	310000000000	116000000000	162000000000	222000000000	272000000000	230000000000	98452757526	186000000000	164000000000	81752419708	75867726592	323000000000	24750658874	78575563061
Com_249_neg	L-beta-Imidazolelactic acid	C6 H8 N2 O3	156.053	1.453	155.046	No results	No results	Full match	4.76743e+08	3.11232e+08	327577279	5.1718e+08	3.06263e+08	1.97945e+08	274082397	2.81562e+08	4.78171e+08	6.94992e+08	8.72184e+08	1630281396	4.94012e+08	2.03213e+08	9.05759e+08	8.10331e+08
Com_327_neg	Uracil	C4 H4 N2 O2	112.027	1.796	111.02	Full match	No results	Full match	5.126e+08	1554087289	8.47421e+07	1132815800	2529505322	9.00652e+08	726244708	5.48981e+08	514018800	2451250676	697405249	5.86155e+08	8.74079e+08	2.11132e+08	8.21636e+08	1984302164
Com_1681_neg	(R)-3-Hydroxy myristic acid	C14 H28 O3	244.203	14.196	243.196	Full match	No results	No results	1.53736e+08	1.58762e+08	3.36066e+08	1.1206e+08	219316207	3.36484e+08	192210193	1.6792e+08	1.12017e+08	2.96626e+08	90314463	182971312	5.93156e+07	1.60305e+08	3.35076e+07	6.73904e+07
Com_170_neg	N-Acetylvaline	C7 H13 N O3	159.089	5.503	158.082	No results	No results	Full match	8.70869e+08	4.29958e+08	3.83958e+07	327115152	5.21454e+08	4.41365e+07	2.19924e+08	2.27481e+08	1.14736e+08	5.02492e+07	6.94886e+08	2467816042	1275534779	4.83826e+07	8.41339e+08	6.4049e+08
Com_115_neg	(+/-)12(13)-DiHOME	C18 H34 O4	296.235	13.606	295.227	Invalid mass	No results	No match	4439628137	5907524875	3205956983	3529702632	8790960593	3393948115	4067319388	2165730252	1310872622	5079547745	2481587191	2365551969	1128101386	2524058255	8.51383e+08	1994316470
Com_46_neg	Xanthine	C5 H4 N4 O2	152.033	2.132	151.026	Full match	No results	Full match	2247831471	2645369371	1.01109e+08	2610267636	3340330806	1027528693	8.23923e+08	2632350931	1355192917	1358954106	7280942855	9116535182	3645040536	7.5694e+08	9121375565	4991616293
Com_65_neg	Allantoin	C4 H6 N4 O3	158.044	1.337	157.037	No results	Full match	Full match	3581442544	2282444662	1709186589	3076598908	3372742318	5.15687e+08	1042167386	1609315988	1441912922	4.36812e+08	5006968455	6413815447	5654298461	4.92788e+08	8701216597	3635119170
Com_134_neg	Tropolone	C7 H6 O2	122.037	2.605	121.029	No results	No results	Full match	1829192832	1072912783	5.9239e+08	1773629887	1300133710	5.22063e+08	4.79118e+08	4.40449e+08	9.49111e+08	6.83199e+08	2742608057	3316703430	2171847674	8.02702e+08	3170546725	1755983210
Com_934_neg	Phosphoethanolamine	C2 H8 N O4 P	141.019	1.185	140.012	No results	No results	Full match	5.51369e+07	1.15024e+08	7.9108e+07	3.91767e+08	2.68874e+08	5.37688e+08	3.46809e+08	4.56057e+08	1446526862	7.17983e+08	1.67078e+08	4.40199e+07	1.31188e+08	6.82087e+08	2.06593e+08	4.04646e+08
Com_1215_neg	D-Galactosamine	C6 H14 Cl N O5	215.056	1.253	214.049	No results	No results	Full match	1.82536e+08	1.07562e+08	2.78572e+07	2.29009e+08	1.1524e+08	2.98163e+08	327752975	1.98362e+08	3.01175e+08	3.70561e+08	1.21913e+08	5.09033e+07	4.60107e+07	190425284	5.06666e+08	2.41126e+08
Com_151_neg	alpha-Ketoglutaric acid	C5 H6 O5	146.022	1.175	145.014	No results	No results	Full match	1627548581	2984424094	4467179920	5595159756	2038296236	1222038160	9.49604e+08	1750153866	4029154253	1078731832	4041264758	1610419988	1780085308	5843259354	1965072726	2122926026
Com_13_neg	5-Hydroxyindole	C8 H7 N O	133.053	6.199	132.045	Full match	No results	Full match	16105781253	23012630248	1.50758e+08	10929798817	1033152624	2.81239e+08	2842880093	9845436036	3621623809	5.29911e+08	26026119161	60380560562	53918562570	5.53765e+08	48560309748	22382968640
Com_2454_neg	PC (16:0e/18:2)	C42 H82 N O7 P	803.605	14.878	802.598	No results	Invalid mass	No results	2.01946e+08	2.64326e+08	2.86065e+08	2.72363e+08	1.34784e+08	1.81258e+08	3.54049e+07	6.55095e+07	571618279	3.94975e+08	1.28242e+08	8.32432e+07	4.2417e+06	1.91432e+08	7.17091e+07	213449441
Com_971_neg	L-Glutamic acid monosodium salt	C5 H8 N Na O4	169.035	1.201	168.028	No results	No results	Full match	4.56053e+07	6.64937e+08	1.28672e+08	6.09069e+08	7.86313e+08	3.47388e+08	201405097	1.64332e+08	4.54166e+08	698937923	2.46004e+08	3.40934e+08	3.53827e+08	1.553e+08	4.4578e+08	1.84635e+08
Com_15689_neg	Phenylglyoxylic acid	C8 H6 O3	150.031	0.288	149.024	Full match	No results	Full match	2.55281e+06	3.32544e+06	4.411e+06	441995	2.94455e+06	237110	1.40001e+06	1.65661e+06	6.29369e+06	3.9917e+06	1.77794e+06	1.16094e+06	1.58286e+07	325780	1.1218e+06	193436
Com_41_neg	Lauric acid	C12 H24 O2	200.177	14.066	199.17	Full match	No results	Full match	6618812142	8028872136	6133798624	4391980109	10581257761	10369110654	3.52516e+08	2.97795e+08	7213807935	10952782454	5648055109	11473138649	2109489057	8723655105	2190303075	3739692760
Com_1021_neg	D-2-Aminoadipic acid	C6 H11 N O4	161.069	1.477	160.061	No results	No results	Full match	1.74241e+08	1.03698e+08	3.97074e+07	1.42561e+08	1.73466e+08	4.72443e+07	7.52449e+07	4.836e+07	9.17024e+07	6.58964e+07	2.20314e+08	3.19334e+08	2.19165e+08	2.95565e+07	2.63386e+08	1.59003e+08
Com_3057_neg	Monobutyl phthalate	C12 H14 O4	222.089	10.268	221.082	Full match	No results	Full match	9.01729e+07	9.90297e+07	5.31887e+07	1.02123e+08	1.06647e+08	5.10353e+07	5.29126e+07	4.35393e+07	1.03965e+08	1.11105e+08	7.92861e+07	9.04862e+07	1.02578e+08	5.44829e+07	1.09871e+08	1.04297e+08
Com_3813_neg	3-Hydroxyanthranilic acid	C7 H7 N O3	153.042	10.986	152.035	Full match	No results	Full match	5.65256e+07	9.03967e+07	166685861	6.87947e+07	6.18821e+07	4.5297e+07	4.70418e+07	8.90002e+07	1.68303e+08	1.44207e+08	7.1913e+07	6.36858e+07	6.97153e+07	1.4447e+08	52069037	7.53997e+07
Com_5558_neg	N-Formylkynurenine	C11 H12 N2 O4	236.079	5.855	235.072	No results	No results	Full match	2.11076e+07	1.18149e+07	2.87558e+06	7.79573e+06	8.99287e+06	2.0181e+06	4.30268e+06	4.5554e+06	6.15407e+06	4.0508e+06	2.38056e+07	4.35247e+07	5.36194e+07	3.46383e+06	4.19322e+07	1.10509e+07
Com_974_neg	Gentisic acid	C7 H6 O4	154.026	5.51	153.019	Full match	No results	Full match	3.94773e+08	7.71477e+08	8.20877e+08	6.80228e+08	521522251	4.2494e+08	4.96397e+08	2.40344e+08	1131130238	5.80133e+08	379667652	3.03016e+08	4.18171e+08	4.58134e+08	5.32134e+08	509408962
Com_700_neg	Glycerol 3-phosphate	C3 H9 O6 P	172.014	1.18	171.006	Full match	No results	Full match	7.6551e+07	3.67706e+08	1.25141e+08	3.68032e+08	3.46925e+08	2.80484e+08	1.70569e+08	2.07675e+08	2.17958e+08	2.73221e+08	6.89135e+08	1.63137e+08	2.29586e+08	7.92619e+07	3.05474e+08	4.36667e+08
Com_521_neg	7-Hydroxy-3,4-dihydrocarbostyril	C9 H9 N O2	163.063	7.934	162.056	No results	No results	Full match	6.07069e+08	3.78262e+08	3.47715e+07	2.30682e+08	1.51704e+08	3.30457e+07	1.38191e+08	2.41536e+08	1.72266e+08	3.69022e+07	2.9479e+08	4.8869e+08	9.79737e+08	2.43602e+07	4.16978e+08	2.28895e+08
Com_3456_neg	Eicosapentaenoic acid	C20 H30 O2	302.224	14.62	301.216	Full match	No results	Full match	6.94225e+06	2.04783e+07	5.23189e+06	1.5403e+07	1.2012e+07	1.43643e+08	8.67323e+07	1.00066e+08	2.02484e+06	2.596e+07	2.11058e+07	1.28154e+06	1.10099e+07	4.02335e+07	1.14292e+06	7.29794e+06
Com_282_neg	N-acetyl-D-glucosamine	C8 H15 N O6	221.09	1.315	220.082	No results	No results	Full match	2.81084e+08	7.42051e+08	4269309998	6.04131e+08	8.37312e+08	4.28035e+08	2.42777e+08	4.48494e+07	1590108190	4.08687e+08	1.75561e+08	1.97723e+08	1.39034e+08	5.21604e+08	3.66581e+08	1071918402
Com_1674_neg	3-Phosphoglyceric acid	C3 H7 O7 P	185.993	1.124	184.985	Full match	No results	Full match	5.48985e+07	4.32983e+07	2.08048e+07	3.11598e+08	1.75553e+08	2.19622e+08	2.19794e+08	1.88093e+08	2.63665e+08	3.18053e+08	5.70722e+07	3.98931e+07	2.21428e+07	9.43948e+07	7.86552e+07	4.94792e+08
Com_4973_neg	Tetradecanedioic acid	C14 H26 O4	258.183	11.321	257.175	Full match	No results	Full match	8.79888e+07	8.67394e+06	3.22343e+06	2.70728e+07	1.15355e+07	3.84173e+06	6.22826e+06	3.47912e+06	1.07109e+07	6.14016e+06	3.21477e+07	3.50749e+07	2.97409e+07	3.27326e+06	5.16482e+07	1.28264e+07
Com_2321_neg	2-(Formylamino)Benzoic Acid	C8 H7 N O3	165.042	6.482	164.035	No results	No results	Full match	7.74176e+07	5.83824e+07	9.082e+06	2.42422e+07	5.9469e+07	1.42001e+07	2.50778e+07	3.12759e+07	3.1935e+07	2.19916e+07	1.27559e+08	1.26628e+08	124774824	1.10845e+07	1.49852e+08	1.22489e+08
Com_1773_neg	13,14-Dihydro prostaglandin E1	C20 H36 O5	338.243	15.226	337.235	Invalid mass	No results	No results	2.27882e+08	205163507	4.47933e+08	3.27954e+08	2.76412e+08	2.61698e+08	2.69979e+08	1.32752e+08	3.52896e+08	3.20806e+08	247065020	1.49697e+08	1.5032e+08	4.17445e+08	1.26933e+08	2.73047e+08
Com_1271_neg	Orsellinic acid ethyl ester	C10 H12 O4	196.073	7.012	195.066	No results	No results	Full match	2.00762e+08	3.71662e+08	2.59648e+08	3.76228e+08	1.87012e+08	5.18074e+08	1.56359e+08	5.84692e+07	1091538818	2.31765e+08	9.61811e+07	2.19199e+08	1.11443e+08	2.2038e+08	1.50495e+08	679923195
Com_585_neg	13(S)-HOTrE	C18 H30 O3	294.219	13.284	293.212	Full match	No results	Full match	1001145585	8.81534e+08	4.73969e+08	4.41548e+08	7.83401e+08	6.27762e+08	4.52236e+08	2.60716e+08	2.86027e+08	5.15572e+08	1.88123e+08	2.48571e+08	1.01713e+08	2.57059e+08	8.78651e+07	7.12425e+08
Com_172_neg	2-Hydroxy-2-methyl-3-buten-1-yl beta-D-glucopyranoside	C11 H20 O7	264.121	7.464	263.113	Full match	No results	No results	1538944661	148901477	2.74261e+06	2.89233e+08	3.29682e+08	1.13939e+07	1.10561e+08	113638373	5.44432e+07	2.69537e+07	8.38434e+08	2432424190	1020423261	3.53729e+07	904533296	7.93186e+08
Com_2161_neg	Glycocholic acid	C26 H43 N O6	465.309	11.244	464.302	Full match	No results	No results	1.10467e+08	4.97579e+07	797061	4.33053e+07	7.05962e+07	1.24516e+06	1.58621e+07	3.21745e+07	2.72488e+06	977559	2.32369e+07	1.32411e+08	1.08361e+08	741204	2.66757e+08	3.85866e+07
Com_3092_neg	N-Acetyl-L-glutamic acid	C7 H11 N O5	189.064	1.472	188.056	No results	No results	Full match	6.50076e+07	7.12424e+07	5.97752e+07	9.25291e+07	1.03251e+08	4.86818e+07	3.38561e+07	4.72638e+07	9.49505e+07	6.36065e+07	118721150	8.9213e+07	7.1413e+07	2.64246e+07	1.2244e+08	1.06525e+08
Com_4247_neg	Porphobilinogen	C10 H14 N2 O4	226.095	3.12	225.088	Full match	No results	Full match	2.55362e+07	1.56065e+07	8.13816e+06	1.30838e+07	1.51235e+07	3.52624e+06	4.73451e+06	6.76435e+06	1.29684e+07	6.65594e+06	2.52285e+07	6.12073e+07	2.92816e+07	4.70414e+06	2.9957e+07	1.61992e+07
Com_432_neg	Myricetin	C15 H10 O8	318.041	6.795	317.033	Invalid mass	No results	No results	3.29246e+08	1.2786e+08	4.21721e+06	1.04395e+08	2.94219e+08	3.19274e+06	7.95215e+07	8.60549e+07	1.8319e+07	9.87114e+06	1.98675e+08	770407342	3.10399e+08	4.92022e+06	5.52627e+08	1.97149e+08
Com_298_neg	Dehydrocholic acid	C24 H34 O5	402.239	10.34	401.231	No results	No results	Full match	5.57181e+07	9.28185e+07	1.52337e+08	8.78941e+07	2.48431e+08	2.45295e+08	1.89774e+08	1.0526e+08	9.09077e+08	4265587170	2.51741e+08	4.84533e+07	5.47053e+07	8.0102e+07	2.76601e+07	3.06842e+08
Com_2585_neg	9,10-Dihome	C18 H34 O4	314.246	12.667	313.238	No results	No results	Full match	6.7229e+07	2.52964e+08	3.94994e+07	1.41663e+08	2.47033e+08	6.3453e+07	5.67162e+07	4.90589e+07	6.28519e+07	1.14374e+08	9.75071e+07	7.43189e+07	8.92277e+07	5.00382e+07	1.50658e+08	8.58527e+07
Com_1011_neg	L-Ascorbate	C6 H8 O6	176.032	1.124	175.025	No results	No results	Full match	6.0489e+07	5.84145e+08	5.36713e+07	2.11627e+08	9.58825e+07	1.79265e+08	6.74193e+07	1.67462e+08	2.51365e+08	1.53811e+08	1.79313e+08	9.93318e+07	505095915	7.02241e+07	4.08976e+08	6.04079e+07
Com_1210_neg	1-Naphthol	C10 H8 O	144.057	11.509	143.05	Full match	No results	Full match	1.5638e+07	2.23269e+07	1.08358e+08	4.65639e+07	2.75051e+07	1.12456e+08	3.80182e+07	137235896	9.69276e+07	7.34407e+07	8.09102e+07	2.65288e+08	2.32206e+07	9.37801e+07	2.34876e+07	4.26953e+07
Com_128_neg	2-Methylpentanedioic acid	C6 H10 O4	146.058	1.232	145.051	No results	No results	Full match	1746049856	1554374131	1555612580	1131774215	2135648915	1184032013	6.61451e+08	7.23185e+08	1030594155	11768777922	6.82844e+08	6.7948e+08	4.93386e+08	3072634480	9.63852e+08	2938876692
Com_1125_neg	4-Hydroxyindole	C8 H7 N O	133.052	6.584	132.045	Full match	No results	Full match	1.42098e+08	9.79688e+07	2.82028e+06	7.52752e+07	1.10049e+08	9.17708e+06	3.04877e+07	4.36415e+07	2.08809e+07	6.70561e+06	1.48894e+08	2.86536e+08	2.16046e+08	3.09783e+06	2.09979e+08	1.56983e+08
Com_11008_neg	LPE 15:1	C20 H40 N O7 P	455.264	14.413	454.255	No results	Invalid mass	No results	2.03574e+06	2.5e+06	1.32e+07	5.5511e+06	3.52158e+06	5.27015e+06	4.46002e+06	2.21146e+07	6.22959e+06	6.48416e+06	8.19333e+06	3.94251e+06	1.69012e+06	1.75132e+07	2.63602e+06	4.65129e+06
Com_3286_neg	acetyl phosphate	C2 H5 O5 P	139.987	1.173	138.98	No results	No results	Full match	3.39605e+06	5.59514e+06	1.16971e+07	1.14915e+07	4.34093e+06	7.2185e+07	6.02198e+06	3.90399e+07	3.94394e+07	1.14052e+07	1.19141e+08	2.00342e+07	1.09607e+07	2.44121e+07	9.96818e+07	1.90846e+06
Com_6368_neg	Cynaropicrin	C19 H22 O6	392.145	8.505	391.137	Invalid mass	No results	No results	1.95823e+07	7.29668e+06	2.09785e+06	8.55773e+06	5.12165e+06	2.27242e+06	2.9251e+06	4.63832e+06	8.16767e+06	2.00196e+06	1.74461e+07	3.6542e+07	1.92437e+07	1.97062e+06	2.44313e+07	8.00279e+06
Com_221_neg	3-Methylindole	C9 H9 N	131.073	8.812	130.066	No results	No results	Full match	6.6607e+08	3.64098e+08	1.18505e+06	249826103	2.13081e+07	8.61142e+06	1.27686e+08	2.54168e+08	4.59901e+07	4.75768e+06	8.16519e+08	1861136592	8.52242e+08	1.15758e+07	1374362876	5.34196e+08
Com_352_neg	L-Tryptophan	C11 H12 N2 O2	204.089	8.47	453.176	No results	No results	Full match	3.22002e+08	2.37187e+08	7.86895e+07	1.74255e+08	3.0229e+08	2.52916e+07	5.47492e+07	1.17051e+08	1.41025e+08	1.53238e+07	4.08661e+08	9.74817e+08	1.81557e+08	7.62062e+07	1037252527	7.56934e+07
Com_2397_neg	Serotonin	C10 H12 N2 O	176.095	3.424	175.087	No results	No results	Full match	4.52682e+07	3.50806e+07	5.44916e+06	2.94173e+07	3.03571e+07	6.96567e+06	7.87881e+06	16980653	8.93019e+06	5.08676e+06	5.70475e+07	1.22071e+08	7.64609e+07	3.9632e+06	8.21079e+07	9.02368e+07
Com_1869_neg	gamma-Nonanolactone	C9 H16 O2	156.115	6.958	155.108	No results	No results	Full match	8.26601e+07	5.12382e+07	1.02653e+07	5.32018e+07	3.99305e+07	1.29172e+07	1.91306e+07	2.97569e+07	2.61467e+07	1.49904e+07	6.00469e+07	3.84482e+07	2.53978e+08	8.78247e+06	8.16385e+07	4.51641e+07
Com_424_neg	11-Dehydro thromboxane B2	C20 H32 O6	368.22	9.824	367.213	Full match	No results	Full match	3.41563e+08	7.48657e+07	2.60139e+06	5.38808e+07	7.3676e+07	6.9985e+06	3.46784e+07	7.06335e+07	1.18314e+07	4.28056e+06	2.25384e+08	7.78245e+08	3.29808e+08	2.02064e+06	3.01102e+08	5.37932e+07
Com_4907_neg	Dimetghyl 4-Hydroxyisophthalate	C10 H10 O5	210.053	8.564	209.046	No results	No results	Full match	5.62301e+07	116555318	7.35956e+07	7.65267e+07	6.23882e+07	3.05689e+07	1.48095e+07	4.27809e+07	8.643e+07	5.03061e+07	4.96729e+07	2.2992e+07	6.09918e+07	6.91696e+07	4.84694e+07	7.49178e+07
Com_3062_neg	Homogentisic Acid	C8 H8 O4	168.042	1.438	167.035	No results	No results	Full match	5.36114e+07	3.09261e+07	1.91296e+07	3.62834e+07	4.03786e+07	15030041	1.39436e+07	2.12651e+07	2.40608e+07	2.67292e+06	1.19319e+07	9.03317e+07	6.67733e+07	1.74352e+07	1.36771e+08	4.16543e+07
Com_1081_neg	5-Hydroxytryptophan	C11 H12 N2 O3	220.085	3.42	219.077	Full match	No results	Full match	1.3278e+08	8.53706e+07	1.37319e+07	6.51376e+07	7.40989e+07	1.62459e+07	2.39496e+07	4.37944e+07	1.95599e+07	1.56559e+07	1.3885e+08	2.98107e+08	2.08487e+08	1.01398e+07	227675606	2.62919e+08
Com_4306_neg	4-Hydroxy-L-Glutamic Acid	C5 H7 N O5	161.032	1.175	160.025	No results	No results	Full match	2.24178e+07	5.01907e+07	2.68113e+07	4.4988e+07	7.61666e+07	3.60591e+07	2.27798e+07	2.42215e+07	4.51014e+07	3.90393e+07	8.60028e+07	1.06132e+07	4.63006e+07	7.66251e+07	6.02702e+07	1.88536e+07
Com_512_neg	O-Acetyl-L-carnitine	C9 H17 N O4	203.116	8.948	202.108	No results	No results	Full match	2.07044e+08	86099567	2.20443e+06	6.23148e+07	8.64309e+07	7.34205e+06	4.35125e+07	4.43561e+07	1.9225e+07	3.4693e+06	129107117	6.39895e+08	2.91451e+08	5.57281e+06	2.25406e+08	1.81444e+08
Com_3149_neg	18-β-Glycyrrhetinic acid	C30 H46 O4	470.339	15.715	469.332	Full match	No results	No results	2.6577e+07	4.83811e+07	7.13554e+07	3.00494e+07	5.67989e+07	7.6328e+07	106913227	1.11608e+08	9.02693e+06	2.7459e+07	3.97838e+07	3.7572e+07	3.1384e+07	7.63365e+07	1.14614e+07	2.15974e+07
Com_3342_neg	Nonanoic acid	C9 H18 O2	158.131	12.205	157.123	Full match	No results	Full match	3.31903e+07	3.47567e+07	4.82442e+07	4.62797e+07	8.08494e+07	6.70619e+07	2.55446e+07	1.58209e+07	6.11423e+07	2.72428e+08	2.06741e+07	3.31596e+07	1.75326e+07	3.238e+07	2.04199e+07	3.06639e+07
Com_18066_neg	Nor-9-carboxy-δ9-THC	C21 H28 O4	344.198	11.676	343.191	Full match	No results	No results	5.09031e+06	9.3547e+06	589691	4.97721e+06	1.93002e+07	586264	551652	2.20675e+06	828700	607793	1.14217e+07	6.57155e+06	2.99208e+06	499586	3.20851e+06	3.98613e+06
Com_3793_neg	Mag (18:1)	C21 H40 O4	356.292	15.425	355.285	No results	No results	Full match	2.53191e+06	5.84878e+06	4.50347e+06	3.36408e+06	4.88339e+06	9.667e+07	2.75657e+07	8.95493e+07	2.44459e+06	2.65301e+07	2.68329e+07	2.12624e+06	1.89676e+07	4.84391e+07	1.60047e+06	2.4467e+07
Com_1857_neg	7-Ketodeoxycholic acid	C24 H38 O5	406.272	12.515	405.265	No results	No results	Full match	2.95776e+07	5.6004e+07	1.86047e+06	2.33517e+07	8.77788e+07	1.77628e+06	1.48282e+07	2.95112e+07	6.53383e+06	2.41268e+06	2.09285e+07	3.95957e+07	2.55632e+08	1.15978e+06	2.12026e+08	1.00913e+08
Com_6353_neg	Traumatic acid	C12 H20 O4	228.136	6.851	227.129	No results	No results	Full match	3.16464e+07	9.01607e+06	2.13336e+06	1.46731e+07	1.26827e+07	5.61451e+06	7.37002e+06	1.70673e+07	6.16154e+06	3.22433e+06	8.37817e+06	1.15328e+07	5.71154e+07	2.99351e+06	2.59518e+07	5.59666e+06
Com_818_neg	Tyramine	C8 H11 N O	137.084	9.794	136.077	No results	No results	Full match	1.98503e+08	6.94891e+07	2.58902e+06	8.94317e+07	9.5774e+07	2.27221e+06	1.0198e+07	1.73962e+07	5.166e+06	3.31744e+06	2.64053e+08	4.10224e+08	2.30458e+08	3.44443e+06	4.44871e+08	2.17023e+08
Com_5017_neg	Val-Ser	C8 H16 N2 O4	204.111	1.446	203.103	No results	No results	Full match	3.77951e+07	6.85476e+07	9.03054e+07	1.12006e+08	1.03843e+08	4.07747e+07	6.00344e+07	1.85608e+07	8.9027e+07	3.23357e+07	4.77008e+07	4.81649e+07	4.23584e+07	4.74487e+07	7.08957e+07	133508618
Com_18326_neg	2-(acetylamino)-3-(1H-indol-3-yl)propanoic acid	C13 H14 N2 O3	246.1	4.847	245.093	Full match	No results	Full match	3.19222e+06	6.67498e+06	7.80672e+06	5.15638e+06	3.77419e+06	1.68865e+06	2.3811e+06	1.64001e+06	1.05745e+07	1.19373e+07	1.95587e+06	1.46139e+06	3.97111e+06	3.64844e+06	3.27851e+06	2.10134e+07
Com_534_neg	2-Isopropylmalate	C7 H12 O5	176.068	1.36	175.061	No results	No results	Full match	6.22487e+08	959519909	1326026302	1072894537	8.361e+08	6.10015e+08	8.47495e+08	3.20454e+08	1724291431	1391524115	6.41656e+08	3.17132e+08	6.25241e+08	7.82269e+08	1183443984	6.75137e+08
Com_5532_neg	N-acetyl-L-ornithine	C7 H14 N2 O3	174.1	1.474	173.093	No results	No results	Full match	4.93236e+07	4.33716e+07	1.40395e+07	4.05265e+07	5.24867e+07	2.44217e+07	2.30084e+07	1.98182e+07	2.45498e+07	3.59957e+07	3.39494e+07	4.37977e+07	2.74994e+07	1.644e+07	5.97261e+07	3.44134e+07
Com_42_neg	Arachidonic acid	C20 H32 O2	304.24	14.934	303.233	Full match	No results	Full match	616792444	2984341993	3.36451e+08	1500568875	1392888535	22501223392	8106906278	13394127996	1.24428e+08	5273115856	3511293022	100522345	1613826026	6070534826	2.32956e+08	1948786028
Com_2895_neg	2-Ketohexanoic acid	C6 H10 O3	130.063	5.935	129.056	No results	No results	Full match	5.18086e+07	1.56882e+08	7.11229e+07	9.20052e+07	1.26901e+08	5.76386e+07	5.66124e+07	3.48263e+07	119909458	1.21589e+08	8.06989e+07	9.64039e+07	6.89933e+07	6.12854e+07	8.85242e+07	1.44651e+08
Com_842_neg	10-Undecenoic acid	C11 H20 O2	184.146	15.049	183.139	No results	No results	Full match	1.67847e+08	3.74388e+08	4.99513e+08	2.38083e+08	2.06409e+08	6.75084e+08	1.63965e+08	5.1319e+08	7.18153e+07	3.40865e+08	4.5584e+08	6.73951e+07	2.17129e+08	9.90374e+08	5.64702e+07	4.63444e+08
Com_7902_neg	Glutathione	C10 H17 N3 O6 S	307.083	7.019	306.076	No results	No results	Full match	1.7519e+07	2.59519e+07	566895	4.88458e+07	2.83565e+07	3.36305e+06	8.41296e+06	2.30401e+07	1.04457e+07	2.8954e+06	1.29058e+07	9.9127e+06	1.6636e+07	2.94405e+06	2.50875e+07	7.35881e+07
Com_826_neg	(S)-2-Hydroxybutanoicacid	C4 H8 O3	104.047	1.414	103.04	No results	No results	Full match	2.15474e+08	316662002	298300018	3.37508e+08	3.05027e+08	2.00993e+08	2.24384e+08	147531495	2.03168e+08	5.2103e+08	343167391	4.07367e+08	3.70607e+08	1.63643e+08	3.32049e+08	5.13588e+08
Com_7151_neg	Deoxycorticosterone 21-glucoside	C27 H40 O8	492.272	12.062	491.265	Full match	No results	No results	1.62754e+07	5.09158e+07	589127	8.90495e+06	3.79286e+07	412060	700323	7.59978e+06	876800	589525	7.43277e+06	3.11401e+07	2.38581e+07	531726	9.44198e+06	7.26685e+06
Com_2941_neg	Astilbin	C21 H22 O11	496.121	8.591	495.114	Invalid mass	No results	No results	8.66822e+07	2.1513e+08	2.01753e+08	1.72538e+08	1.24742e+08	3.28503e+07	7.7863e+07	9.96351e+07	2.42196e+08	7.97301e+07	1.02471e+08	4.95176e+07	1.21411e+08	9.7511e+07	9.36256e+07	1.40443e+08
Com_4032_neg	N-Acetylglycine	C4 H7 N O3	117.042	1.436	116.035	No results	No results	Full match	3.27764e+07	5.04075e+07	4.98313e+07	4.80614e+07	4.00983e+07	2.57241e+07	2.67818e+07	1.47552e+07	9.06069e+07	3.67585e+07	3.64726e+07	6.53069e+07	4.68345e+07	4.11447e+07	6.84938e+07	4.56639e+07
Com_5426_neg	Guanosine-3',5'-cyclic monophosphate	C10 H12 N5 O7 P	345.047	2.553	344.04	No results	Full match	Full match	1.54064e+07	1.48846e+07	7.06321e+07	1.158e+08	2.14825e+07	8.76529e+07	6.08548e+07	1.103e+07	2.19697e+08	7.06011e+07	1.80732e+07	1.20953e+07	3.49641e+07	9.62703e+07	4.29551e+07	4.67165e+07
Com_8349_neg	DGMG (18:2)	C33 H58 O14	678.386	9.579	677.38	No results	No results	Full match	2.81231e+07	4.93055e+07	4.1765e+07	5.20469e+07	6.1445e+07	2.08931e+07	2.17928e+07	2.09998e+07	5.17289e+07	3.50776e+07	2.8695e+07	1.71831e+07	2.75742e+07	1.77307e+07	4.55077e+07	4.54406e+07
Com_176_neg	S-Adenosyl-L-methionine	C15 H22 N6 O5 S	398.137	11.145	397.13	No results	No results	Full match	1125926799	1.05852e+08	2.84372e+08	6.678e+07	3.50096e+07	2.0981e+08	2.06319e+07	1.55098e+07	1.13709e+08	7995076638	545479007	4.58901e+07	1.42636e+07	3.39629e+08	1.05254e+08	2.40384e+08
Com_95_neg	o-Toluic Acid	C8 H8 O2	136.052	2.356	135.045	No results	No results	Full match	7.80826e+08	563115937	1082608943	2700567016	9063711070	8691071730	3.31105e+08	589814560	1880087397	14892797419	2777774695	3854110155	9.26111e+08	3.54899e+08	2998049659	3579484155
Com_3640_neg	3-[3-(beta-D-Glucopyranosyloxy)-2-hydroxyphenyl]propanoic acid	C15 H20 O9	344.11	6.21	343.103	Full match	No results	No results	7.24775e+07	7.00773e+07	4.09137e+07	1.13622e+08	7.52146e+07	6.50127e+07	5.58402e+07	1.80613e+07	1.8982e+08	3.32666e+07	7.51496e+07	6.42412e+07	6.98769e+07	5.65885e+07	1.4159e+08	1.97919e+07
Com_2382_neg	Fumaric acid	C4 H4 O4	116.011	1.467	115.004	No results	Full match	Full match	2.61145e+07	4.70254e+07	6.8857e+07	7.74199e+07	3.03019e+07	4.18828e+07	2.62019e+07	3.79222e+07	9.44787e+07	1.01439e+08	2.97033e+07	3.37031e+07	2.04261e+07	4.04869e+07	3.347e+07	3.31654e+08
Com_3808_neg	LysoPC 18:0	C26 H54 N O7 P	523.364	15.693	522.356	No results	No results	Full match	1.21953e+06	8.76037e+06	2.1786e+06	1.04113e+07	6.08848e+06	5.91589e+07	1.3167e+07	8.90795e+07	3.89871e+06	1.21906e+07	1.28569e+07	1.89578e+06	1.7241e+07	3.66302e+07	6.54557e+06	2.2063e+07
Com_1281_neg	3-[4-methyl-1-(2-methylpropanoyl)-3-oxocyclohexyl]butanoic acid	C15 H24 O4	268.167	8.437	267.16	Full match	No results	No results	4.38093e+08	2.16431e+07	2.84463e+06	5.06112e+07	4.81819e+07	5.70922e+06	5.45037e+07	2.2126e+07	4.32526e+06	1.40304e+06	1.92698e+07	8.08328e+07	1.45379e+08	1.30422e+06	7.35797e+07	1.66658e+07
Com_2407_neg	L-Dopa	C9 H11 N O4	197.069	5.658	196.061	Full match	No results	Full match	1.64715e+08	2.76396e+08	2.05455e+08	4.25415e+07	6.33741e+07	5.16932e+07	3.60002e+07	1.01862e+07	1.8522e+08	3.10645e+07	2.87511e+07	8.50498e+07	5.42273e+07	4.92004e+07	5.34782e+07	1.44599e+08
Com_14472_neg	Citrinin	C13 H14 O5	250.083	7.939	249.076	Full match	No results	No results	2.01454e+07	1.15299e+06	1.74763e+06	3.06679e+06	3.52663e+06	975196	9.69208e+06	648836	2.19289e+06	1.21245e+06	1.43795e+06	744059	1.20467e+06	1.07326e+06	1.91184e+06	615113
Com_3916_neg	Hydroxyglutaric acid	C5 H8 O5	148.037	1.389	147.03	No results	No results	Full match	9.76926e+07	1.39203e+08	1.20372e+08	1.05259e+08	4.93492e+07	8.67713e+07	9.40469e+07	5.494e+07	2.5765e+08	1.04393e+08	6.58555e+07	6.74906e+07	3.14102e+07	1.01276e+08	7.7451e+07	9.16556e+07
Com_3420_neg	8(R)-Hydroxy-(5Z,9E,11Z,14Z)-eicosatetraenoic acid	C20 H32 O3	320.236	14.451	319.229	No results	No results	Full match	1.97264e+06	2.73855e+06	2.62968e+06	1.74569e+07	2.32129e+06	2.77305e+06	4.10014e+06	1.015e+08	1.92128e+06	2.84923e+07	2.19896e+07	3.74255e+06	1.17314e+07	4.1398e+07	1.23363e+06	1.20227e+06
Com_10000_neg	3-[3-(beta-D-Glucopyranosyloxy)-2-methoxyphenyl]propanoic acid	C16 H22 O9	358.126	5.179	357.119	Full match	No results	No results	2.20957e+07	3.167e+07	2.05345e+07	1.98976e+07	1.91374e+07	1.2169e+07	1.42464e+07	9.2179e+06	3.92381e+07	1.72418e+07	2.11608e+07	1.99496e+07	2.08505e+07	2.4428e+07	2.6629e+07	1.32895e+07
Com_1485_neg	Calcium D-Panthotenate	C18 H32 Ca N2 O10	476.168	7.813	475.161	No results	No results	Full match	1.94574e+08	4.80633e+08	2.68563e+08	2.24837e+08	1.94385e+08	127571564	2.0383e+08	8.60594e+07	1.53089e+08	2.88386e+08	3.65555e+07	1.12631e+08	2.87594e+08	2.49387e+08	2.50146e+08	3.41585e+08
Com_18752_neg	S-Lactoylglutathione	C13 H21 N3 O8 S	379.105	1.908	378.098	Full match	No results	Full match	2.91849e+06	8.42119e+06	1.07356e+07	1.74178e+07	1.13112e+07	6.55864e+06	5.38437e+06	8.58222e+06	3.66447e+07	7.52898e+06	4.19208e+06	1.37061e+06	1.92659e+06	6.58108e+06	1.35685e+07	1.94436e+07
Com_1308_neg	Lysopc 17:0	C25 H52 N O7 P	509.348	15.674	508.341	No results	No results	Full match	2.42009e+07	1.04347e+08	12923843	1.05754e+08	8.69626e+07	5.77127e+08	1.77566e+08	2.70794e+08	2.57825e+07	1.7182e+08	1.44016e+08	1.65376e+07	1.57121e+08	3.38993e+08	7.24832e+07	2.4782e+08
Com_5098_neg	1-Methyluric acid	C6 H6 N4 O3	182.044	2.055	181.037	Full match	No results	Full match	5.28968e+07	2.35132e+07	2.87357e+06	3.93767e+07	4.37976e+07	5.17846e+06	1.18499e+07	1.10893e+07	1.04522e+07	7.86536e+06	2.83492e+07	4.85804e+07	1.65353e+07	3.1297e+06	2.03642e+07	5.46597e+06
Com_2359_neg	3-(3-Methoxyphenyl)propionic acid	C10 H12 O3	180.079	10.322	179.071	No results	No results	Full match	6.58016e+07	221721503	373093752	5.74421e+07	4.41838e+07	8.43223e+07	1.14364e+07	4.74454e+07	2.43877e+08	4.14147e+08	7.34713e+07	9.86418e+07	1.50342e+07	2.38334e+08	2.82957e+07	2.67822e+08
Com_928_neg	Mevalonic acid	C6 H12 O4	148.073	1.53	147.066	Full match	No results	Full match	2.62551e+08	1.08231e+08	8.00769e+07	1.39269e+08	5.99127e+07	6.17281e+07	8.27461e+07	5.38907e+07	8.6265e+07	6.30098e+07	5.15911e+08	3.4518e+08	402222837	5.5028e+07	4.12887e+08	9.47703e+07
Com_4746_neg	1-Oleoyl-Sn-Glycero-3-Phosphocholine	C26 H52 N O7 P	521.348	15.083	566.345	No results	No results	Full match	6.23701e+06	6.33028e+06	3.86913e+06	8.36952e+06	5.66652e+06	5.04218e+07	2.49969e+07	6.79908e+07	1.04411e+07	4.71438e+07	2.1512e+07	1.90354e+06	3.23476e+07	5.59247e+07	6.39919e+06	3.29996e+07
Com_57_neg	Stearic acid	C18 H36 O2	284.271	16.169	283.264	Full match	No results	Full match	3820008769	2966241589	10077400322	4463796105	3693248188	7667581599	10085286154	9361881938	3748080088	8040560287	3435308141	1475750174	1864022645	9477557560	5.53698e+08	2171192851
Com_2840_neg	2-(5-mercapto-4-methyl-4H-1,2,4-triazol-3-yl)acetonitrile	C5 H6 N4 S	154.03	6.339	153.023	Invalid mass	No results	No results	1.04301e+08	1.29379e+08	1.34541e+08	173977035	1.06856e+08	175078539	1.41594e+08	1.25809e+08	1.41246e+08	6.17149e+07	4.26825e+07	5.31483e+06	1.01889e+08	7.17785e+07	8.94343e+07	106800349
Com_1887_neg	Methyl EudesMate	C11 H14 O5	226.084	8.273	225.077	No results	No results	Full match	7.53303e+07	1.38892e+08	1.81373e+08	9.07585e+07	3.76088e+07	1.12302e+08	1.88883e+07	4.36221e+07	3.28451e+08	1.66838e+08	4.2122e+07	6.7654e+07	6.52138e+07	1.51694e+08	5.16293e+07	4.33086e+08
Com_9390_neg	8-iso-15-keto Prostaglandin F2α	C20 H32 O5	334.214	12.577	333.207	Invalid mass	No results	No match	2.27988e+07	4.91684e+07	1.47117e+07	2.52073e+07	1.14784e+07	1.22202e+07	2.29045e+07	4.0491e+06	1.25373e+07	1.06878e+07	6.87253e+06	1.25158e+07	6.91538e+06	7.54016e+06	6.66734e+06	4.29902e+06
Com_10017_neg	Dithranol	C14 H10 O3	226.063	8.868	225.055	No results	No results	Full match	4.40903e+06	2.07569e+06	2.64207e+06	5.61045e+06	6.5653e+06	4.7089e+07	1.94745e+06	1.65897e+06	2.55456e+06	6.29999e+06	3.37805e+06	9.62009e+06	5.68278e+06	1.22986e+06	6.2933e+06	3.57772e+06
Com_2372_neg	Octadeca-11E,13E,15Z-trienoic acid	C18 H30 O2	278.224	12.154	323.222	No results	No results	Full match	3.54381e+07	3.58092e+07	1.63387e+06	2.28897e+07	4.013e+07	2.24303e+06	1.42305e+07	1.11593e+07	3.48185e+06	1.98786e+06	1.6154e+07	1.23618e+08	4.62559e+07	1.87613e+06	9.76346e+07	4.76747e+07
Com_7027_neg	Melatonin	C13 H16 N2 O2	232.121	7.7	231.114	No results	No results	Full match	1.37713e+07	2.03169e+06	823116	5.39935e+06	1.99063e+06	481959	860555	680106	1.9919e+06	713096	1.23565e+07	1.19577e+07	4.98671e+07	675582	3.27724e+06	3.47166e+06
Com_9336_neg	JNJ-1661010	C19 H19 N5 O S	365.132	1.511	364.125	No results	No results	Full match	1.51524e+07	1.10127e+07	1.03071e+07	2.15668e+07	1.82716e+07	9.66236e+06	5.5802e+06	4.6418e+06	2.39772e+07	7.6202e+06	1.52872e+07	2.1838e+07	2.70359e+07	5.50225e+06	3.28169e+07	1.9837e+07
Com_5780_neg	2,3,4-Trihydroxybenzoic acid	C7 H6 O5	170.022	8.939	169.014	No results	No results	Full match	4.26319e+07	1.03903e+07	1.35767e+06	1.33941e+07	1.10016e+07	1.29521e+06	6.23502e+06	5.26865e+06	2.87149e+06	1.39717e+06	1.02125e+07	4.1403e+07	3.81655e+07	1.14781e+06	4.39021e+07	8.91171e+06
Com_13900_neg	Histamine	C5 H9 N3	111.079	1.817	110.072	No results	No results	Full match	9.53481e+06	8.62443e+06	7.86759e+06	7.93802e+06	9.42912e+06	3.12047e+06	5.18586e+06	2.18504e+06	1.0409e+07	7.20978e+06	7.72972e+06	1.22738e+07	8.31108e+06	3.16773e+06	8.83476e+06	1.02439e+07
Com_5151_neg	4-Butylresorcinol	C10 H14 O2	166.099	7.022	165.092	No results	No results	Full match	3.08011e+07	9.10033e+06	641153	6.91261e+06	7.54869e+06	763255	3.54272e+06	5.69949e+06	1.13975e+06	1.22378e+06	1.66953e+07	4.78783e+07	2.90399e+07	648124	2.42616e+07	5.92606e+06
Com_18383_neg	L-Carnitine	C7 H15 N O3	161.105	1.928	160.098	No results	No results	Full match	4.89212e+06	3.9427e+06	1.80351e+06	4.5743e+06	4.12375e+06	1.14946e+06	1.94518e+06	1.73892e+06	2.58763e+06	2.53874e+06	4.94802e+06	7.76571e+06	4.9306e+06	1.62078e+06	1.09522e+07	5.19594e+06
Com_7494_neg	5-Hydroxytryptophol	C10 H11 N O2	177.079	6.83	176.071	No results	No results	Full match	5.12754e+07	1.33439e+07	7.72774e+06	1.54509e+07	1.43727e+07	6.35445e+06	1.11908e+07	4.49515e+06	1.22943e+07	1.02201e+07	2.13511e+07	2.78754e+07	2.03573e+07	6.76026e+06	2.08833e+07	1.52464e+07
Com_18009_neg	19-Nortestosterone	C18 H26 O2	274.193	14.146	273.186	No results	No results	Full match	5.16026e+06	1.82427e+07	5.12865e+06	4.75999e+06	1.1987e+07	4.29862e+06	4.36293e+06	5.58021e+06	2.21096e+06	6.43038e+06	5.65112e+06	4.52148e+06	2.18079e+06	4.9481e+06	1.32476e+06	2.65337e+06
Com_3072_neg	Phe-Pro	C14 H18 N2 O3	262.131	8.555	261.124	No results	No results	Full match	1.26983e+07	1.16488e+07	1.14334e+07	1.5893e+07	9.46499e+06	8.43048e+06	1.03078e+07	8.56815e+06	2.25587e+07	1.18264e+07	1.52608e+07	8.99063e+07	3.23849e+07	1.05144e+07	3.51625e+07	3.09842e+07
Com_7715_neg	Dl-3-Hydroxy-kynurenine	C10 H12 N2 O4	224.079	7.641	447.151	No results	No results	Full match	2.87326e+07	6.4016e+07	3.55043e+07	4.26398e+07	3.30163e+07	2.29126e+07	3.90558e+07	14854442	80716245	4.07742e+07	1.57425e+07	1.57438e+07	3.14129e+07	3.08685e+07	6.02152e+06	7.10479e+07
Com_3441_neg	2,6-Dihydroxybenzoic acid	C7 H6 O4	154.026	8.996	153.019	No results	No results	Full match	4.51339e+07	1.1757e+08	2.41501e+08	6.68214e+07	5.19081e+07	28672899	6.02532e+07	4.94285e+07	139270912	9.48219e+07	4.59051e+07	30317784	1.19485e+08	1.38821e+08	8.98852e+07	2.12418e+08
Com_318_neg	Nonadecanoic acid	C19 H38 O2	298.287	16.197	297.28	No results	No results	Full match	665578507	3.93168e+08	297608982	1.38913e+08	852278916	9.32998e+08	6.62217e+08	1421007152	2.17567e+08	4.82165e+08	3.12241e+08	1.55007e+08	1.80987e+08	1246158941	5.71283e+07	1.8095e+08
Com_2875_neg	all-cis-4,7,10,13,16-Docosapentaenoic acid	C22 H34 O2	330.255	15.201	329.248	Full match	No results	Full match	1.20054e+07	1.29861e+08	1.23525e+07	2.43927e+07	3.24296e+07	2.29727e+08	6.30853e+07	1.18367e+08	6.09845e+06	1.2192e+08	4.64511e+07	5.1805e+06	3.29827e+07	8.18513e+07	5.21865e+06	2.36518e+07
Com_3074_neg	N-Acetyl-D-tryptophan	C13 H14 N2 O3	246.1	7.837	245.093	No results	No results	Full match	3.47527e+07	1.6182e+07	4.50819e+06	1.93179e+07	2.2828e+07	3.24587e+06	7.68572e+06	5.91216e+06	1.61523e+07	8.63589e+06	5.21874e+07	8.98465e+07	2.92849e+07	3.60036e+06	3.99739e+07	2.1543e+07
Com_2557_neg	indole-5,6-quinone	C8 H5 N O2	147.032	4.905	146.025	No results	No results	Full match	6.48825e+07	4.8516e+07	4.2808e+07	5.63429e+07	4.38113e+07	3.20803e+07	2.83953e+07	1.74723e+07	6.55308e+07	3.89366e+07	2.93002e+07	1.12833e+08	4.3806e+07	5.11515e+07	5.06587e+07	5.58458e+07
Com_2969_neg	Prostaglandin G2	C20 H32 O6	368.22	9.728	367.213	No results	No results	Full match	8.02775e+07	1.13161e+07	1.28137e+06	1.19188e+07	1.63312e+07	2.98886e+06	8.44722e+06	1.82681e+07	3.69063e+06	1.67318e+06	2.31274e+07	9.35392e+07	1.07703e+08	601992	4.72076e+07	8.2874e+06
Com_4450_neg	5-Phenylvaleric Acid	C11 H14 O2	178.099	10.777	177.092	No results	No results	Full match	2.17503e+07	1.13753e+07	2.56428e+06	1.08596e+07	1.76648e+07	1.77414e+06	5.06877e+06	3.88533e+06	3.20749e+06	2.14184e+06	1.52838e+07	5.7684e+07	1.52903e+07	1.57366e+06	46152813	5.91324e+06
Com_2945_neg	Vitamin B2	C17 H20 N4 O6	376.137	2.121	411.106	No results	No results	Full match	4.90446e+07	1.03987e+08	4.4532e+07	5.04897e+07	6.14887e+07	3.71775e+07	4.56361e+07	2.00878e+07	9.63843e+07	7.96165e+07	2.55601e+07	9.43447e+07	1.02127e+08	3.6551e+07	9.21444e+07	2.92465e+07
Com_16778_neg	Allolithocholic acid	C24 H40 O3	376.298	15.439	375.291	No results	No results	Full match	6.13601e+06	9.21872e+06	7.14681e+06	6.90033e+06	1.12153e+07	1.77837e+07	1.32026e+07	1.15965e+07	2.31284e+06	1.04518e+07	7.68103e+06	1.51661e+06	3.64938e+06	1.04915e+07	857205	5.34762e+06
Com_6063_neg	Bisphenol A	C15 H16 O2	228.115	6.821	227.108	Full match	No results	Full match	1.64656e+07	7.6037e+06	535479	7.33521e+06	7.45502e+06	1.35958e+06	4.0848e+06	9.87086e+06	828256	678955	1.13504e+07	3.88703e+07	5.19198e+07	495836	2.20329e+07	6.46155e+06
Com_2155_neg	Lactobionic acid	C12 H22 O12	358.111	1.458	357.104	No results	No results	Full match	3.07702e+07	7.43621e+07	1.66455e+08	1.08552e+08	3.79363e+07	1.00134e+08	5.79093e+07	5.05514e+07	237449852	3.0039e+08	4.45042e+07	2.2599e+07	4.81781e+07	128094385	3.81972e+07	3.74798e+08
Com_3473_neg	S-(5-Adenosy)-L-Homocysteine	C14 H20 N6 O5 S	384.121	7.964	383.113	No results	No results	Full match	5.28223e+06	6.82154e+07	112038827	2.01819e+08	6.53776e+07	5.95339e+07	1.62237e+08	7.379e+07	1.5928e+08	8.9239e+07	4.4117e+07	3.473e+07	9.8339e+07	7.73185e+07	6.85096e+07	4.12149e+07
Com_10584_neg	S-Adenosyl-methionine	C22 H30 N6 O8 S2	570.159	7.783	569.151	No results	No results	Full match	1.39727e+07	3.42406e+07	4.18321e+07	3.5275e+07	2.60354e+07	1.19205e+07	2.45289e+07	1.40627e+07	1.06998e+07	2.3172e+07	2.62123e+07	1.71884e+07	2.35634e+07	2.4086e+07	3.27712e+07	2.36492e+07
Com_21541_neg	Glycoursodeoxycholic acid	C26 H43 N O5	449.314	13.441	448.307	Full match	No results	Full match	4.50225e+06	1.38476e+06	459916	3.59419e+06	1.17295e+07	1.06306e+06	511077	1.06614e+06	1.15063e+06	1.52341e+06	4.28406e+06	5.7593e+06	5.5188e+06	395103	4.27372e+06	1.35589e+06
Com_29510_neg	3-(2-Naphthyl)-D-Alanine	C13 H13 N O2	215.094	7.699	214.087	No results	No results	Full match	2.51073e+06	1.65335e+06	2.17537e+06	1.93407e+06	1.26464e+06	1.28832e+06	1.28319e+06	743992	3.20109e+06	1.34142e+06	1.68898e+06	2.78811e+06	2.46766e+06	1.52107e+06	3.12433e+06	3.74242e+06
Com_8820_neg	Hydrocortisone	C21 H30 O5	362.209	10.388	361.202	No results	No results	Full match	8.53519e+06	3.21771e+06	683697	2.90089e+06	2.89151e+06	467479	813658	1.50586e+06	1.04895e+06	841547	6.48679e+06	2.36158e+07	6.87615e+06	586189	1.06124e+07	1.5401e+06
Com_6801_neg	2-Naphthol	C10 H8 O	144.057	6.026	143.05	No results	No results	Full match	3.88342e+07	5.65777e+07	3.71827e+07	4.2649e+07	4.69982e+07	2.35042e+07	3.83355e+07	1.59198e+07	7.63312e+07	4.35058e+07	2.5632e+07	3.34624e+07	4.08978e+07	2.48286e+07	4.6023e+07	4.05878e+07
Com_2428_neg	Riboflavin-5-phosphate	C17 H21 N4 O9 P	456.106	9.7	455.099	No results	No results	Full match	1.60324e+07	8.67923e+06	674440	4.76751e+06	1.36479e+07	1.88928e+06	3.25047e+06	2.48973e+07	1.71324e+06	693592	4.31889e+07	1.20294e+08	5.33528e+07	1.42809e+06	1.05761e+08	3.65231e+07
Com_1113_neg	N-Acetyl-L-histidine	C8 H11 N3 O3	197.08	1.911	196.073	No results	No results	Full match	1.98634e+08	5.10613e+08	2.54441e+08	4.25543e+08	4.03603e+08	1.89694e+08	159440884	179184992	3.52341e+08	4.51129e+08	1.83181e+08	1.29223e+08	1.41841e+08	3.23906e+08	1.98152e+08	7.77811e+08
Com_1479_neg	2-Hydroxy-2-methylbutanoic acid	C5 H10 O3	118.063	1.727	117.056	No results	No results	Full match	8.73024e+07	5.30042e+07	1.1124e+07	5.96853e+07	4.69155e+07	1.28309e+07	2.49652e+07	1.64388e+07	3.20298e+07	3.97528e+07	1.33999e+08	2.12259e+08	8.70582e+07	1.11512e+07	1.0296e+08	5.56319e+07
Com_5912_neg	Deoxyribose 5-Phosphate	C5 H11 O7 P	214.024	1.262	213.017	No results	No results	Full match	1.94913e+07	3.68006e+07	7.84038e+06	2.24799e+07	22790408	1.07854e+07	1.82163e+07	1.0151e+07	2.78575e+07	3.09286e+07	1.49151e+07	4.02576e+07	1.81819e+07	1.14838e+07	2.43945e+07	1.20199e+07
Com_7527_neg	20-Carboxy-Leukotriene B4	C20 H30 O6	366.204	8.036	365.197	No results	No results	Full match	1.64027e+07	1.25005e+07	2.05383e+07	2.98636e+07	1.88181e+07	1.15327e+07	1.13061e+07	1.04538e+07	2.63886e+07	2.44628e+07	2.80344e+07	2.91441e+07	1.66797e+07	1.15883e+07	3.1124e+07	1.77784e+07
Com_18197_neg	3-O-Feruloylquinic acid	C17 H20 O9	368.11	4.209	367.103	No results	No results	Full match	1.76554e+06	7.73089e+06	2.46535e+07	1.7613e+07	9.48423e+06	1.10919e+07	1.03894e+07	4.7144e+06	2.22345e+07	2.02288e+07	5.08822e+06	3.80243e+06	4.10579e+06	1.83742e+07	6.78239e+06	6.10749e+06
Com_1828_neg	(+/-)-Equol	C15 H14 O3	242.094	7.858	241.087	No results	No results	Full match	132104442	6.65782e+07	2.93036e+06	6.42438e+07	7.51769e+07	1.39502e+07	3.74603e+07	5.26356e+07	1.36793e+07	5.38598e+06	6.26419e+07	1.66338e+08	1.94793e+08	3.43099e+06	1.99865e+08	5.02045e+07
Com_6011_neg	2-deoxyglucose-6-phosphate	C6 H13 O8 P	244.035	1.176	289.033	No results	No results	Full match	4.76961e+06	4.35571e+07	6.96024e+06	7.08495e+06	2.04133e+07	8.29279e+07	2.30077e+07	5.02882e+07	1.3979e+08	9.73526e+06	2.8994e+07	1.35696e+06	1.08241e+07	3.53983e+06	4.80625e+07	2.84643e+07
Com_5759_neg	Thromoboxane B1	C20 H36 O6	408.227	14.528	407.22	Invalid mass	No match	No results	1.84797e+07	9.19557e+06	4.8069e+06	2.72126e+07	2.36939e+07	9.841e+07	7.23686e+07	4.68589e+07	1.84567e+07	3.04353e+07	8.39851e+06	2.00274e+06	5.70534e+06	8.54073e+07	2.78482e+06	1.26745e+07
Com_3488_neg	23-Nordeoxycholic acid	C23 H38 O4	378.277	13.208	377.27	No results	No results	Full match	1.62767e+07	2.42606e+07	1.24309e+06	2.04488e+07	6.61906e+07	3.10688e+06	6.81809e+06	2.8026e+06	2.40446e+06	4.13722e+06	1.76598e+07	7.77033e+07	1.87377e+07	1.64514e+06	1.94281e+07	6.64797e+06
Com_4194_neg	Sedoheptulose 1,7-bisphosphate	C7 H16 O13 P2	370.006	1.077	368.999	No results	No results	Full match	1.59831e+06	901032	5.32316e+06	1.53127e+07	3.42498e+06	101879172	2.74982e+07	7.92603e+07	153092709	4.47814e+07	9.12802e+06	573845	6.58529e+06	4.49426e+07	6.78149e+06	1.43444e+08
Com_8593_neg	Lysope 18:1	C23 H46 N O7 P	479.303	14.639	478.296	No results	No results	Full match	791525	9.30693e+06	2.02516e+06	6.22297e+06	1.64598e+07	2.67618e+07	5.08741e+07	3.00999e+07	1.086e+07	2.093e+07	1.90799e+06	1.01511e+06	3.42571e+06	2.72744e+07	507575	5.2189e+06
Com_10090_neg	Adrenosterone	C19 H24 O3	300.172	9.403	299.165	No results	No results	Full match	1.24275e+07	1.84722e+06	656977	1.14513e+06	2.13352e+06	564588	471077	540356	1.2529e+06	639188	5.18844e+06	1.9691e+07	5.78673e+06	553860	2.44622e+06	3.3917e+06
Com_28560_neg	Thymopentin	C30 H49 N9 O9	679.363	9.444	724.361	No results	No results	Full match	3.25379e+06	6.49131e+06	7.42292e+06	7.39961e+06	7.35219e+06	3.74644e+06	4.25091e+06	2.77775e+06	1.20152e+07	6.99258e+06	3.48762e+06	2.36914e+06	4.43745e+06	3.53565e+06	5.62247e+06	6.32316e+06
Com_11952_neg	4-(beta-D-Glucopyranosyloxy)-2-methylenebutanoic acid	C11 H18 O8	278.1	3.174	277.092	Full match	No results	No results	6.36053e+06	4.44746e+06	2.82709e+06	3.52306e+06	3.05153e+06	1.6389e+06	1.33269e+06	2.04605e+06	3.08967e+06	1.9334e+07	1.72015e+06	2.91844e+06	2.40021e+07	3.32312e+06	2.73307e+06	8.3994e+06
Com_25579_neg	N-Acetyl-Asp-Glu	C11 H16 N2 O8	304.091	2.71	303.084	No results	No results	Full match	4.77023e+06	2.65636e+06	681701	1.8381e+06	3.56389e+06	379542	346729	1.01656e+06	871492	997991	3.25948e+06	4.00796e+06	2.2894e+06	537249	796329	2.41848e+06
Com_2697_neg	Terephthalic acid	C8 H6 O4	166.026	2.798	165.019	Full match	No results	Full match	8.92436e+07	1.58637e+08	8.10237e+07	1.31555e+08	128352730	4.18731e+07	9.70302e+07	2.79695e+07	3.22635e+08	8.87862e+07	6.23071e+07	104905424	1.16689e+08	7.12651e+07	7.52494e+07	1.0325e+08
Com_22283_neg	Beta-Muricholic acid	C24 H40 O5	408.289	13.504	407.28	No results	No results	Full match	7.17696e+06	8.81872e+06	3.71162e+06	5.98727e+06	6.93855e+06	3.95582e+06	4.36214e+06	3.96258e+06	9.14037e+06	8.50123e+06	5.40269e+06	5.04213e+06	8.3912e+06	6.8376e+06	9.09011e+06	6.01793e+06
Com_11410_neg	Cortodoxone	C21 H30 O4	346.214	12.383	345.207	No results	No results	Full match	4.89146e+06	5.45895e+06	522947	1.85315e+06	6.76775e+06	485822	752639	338547	796567	650738	1.38448e+07	1.64391e+07	1.03338e+07	498672	6.82465e+06	3.09256e+06
Com_9677_neg	13,14-dihydro-15-keto-PGD2	C20 H32 O5	352.225	8.943	351.217	No results	No results	Full match	9.64412e+06	3.26074e+06	883042	5.22484e+06	5.91452e+06	804843	1.53238e+06	1.62774e+06	1.38614e+06	900479	9.7058e+06	2.07964e+07	1.02025e+07	687922	1.5765e+07	3.67894e+06
Com_5765_neg	N-METHYL (-)EPHEDRINE	C11 H17 N O	179.131	11.252	178.123	No results	No results	Full match	2.40416e+07	9.21049e+06	1.50226e+06	1.09822e+07	7.99606e+06	2.07365e+06	3.04063e+06	2.80144e+06	3.30297e+06	1.82776e+06	1.1481e+07	4.15535e+07	1.9189e+07	1.62518e+06	1.80986e+07	1.12215e+07
Com_9403_neg	Kynurenic acid O-hexside	C16 H17 N O8	351.095	7.435	350.088	No results	No results	Full match	2.80158e+06	611434	555672	1.67121e+06	990658	369421	521327	5.02483e+06	931479	540804	1.8823e+07	2.15956e+07	2.1355e+07	511587	2.708e+07	1.7959e+07
Com_3120_neg	Oleoyl-L-alpha-lysophosphatidic acid	C21 H41 O7 P	436.259	14.736	435.252	No results	No results	Full match	1.40561e+06	8.32482e+06	2.4839e+06	6.99917e+07	5.48764e+06	2.08821e+08	1.49088e+08	3.89686e+07	8.12742e+06	1.53573e+06	1.08318e+06	846447	834268	2.09046e+06	3.05311e+06	960146
Com_16113_neg	albiflorin	C23 H28 O11	480.163	8.799	479.155	Full match	No results	No results	5.51594e+06	1.44841e+07	1.55133e+07	2.44427e+07	1.11514e+07	2.15619e+07	1.06797e+07	8.34043e+06	3.77187e+07	9.06673e+06	7.17036e+06	5.19831e+06	1.52108e+07	1.26551e+07	8.85278e+06	2.51037e+07
Com_6020_neg	Indoxylsulfuric acid	C8 H7 N O4 S	213.009	6.269	212.002	No results	No results	Full match	2.94117e+07	2.11706e+07	1.07046e+06	2.04875e+07	3.11861e+07	1.32066e+06	1.06258e+07	1.27907e+07	7.65268e+06	2.13996e+06	2.7039e+07	3.10042e+07	6.12967e+07	1.56253e+06	3.66342e+07	1.42196e+07
Com_1_pos	Oleamide	C18 H35 N O	281.272	15.389	282.279	Full match	No results	No results	72288575408	82295758382	188000000000	87389762967	79701900874	161000000000	164000000000	155000000000	62518992907	120000000000	136000000000	83321487005	123000000000	240000000000	79819934369	81319239098
Com_12_pos	Stearamide	C18 H37 N O	283.288	15.831	284.295	Full match	No results	No results	13028290443	6439035239	31379911280	13659519566	12929688475	31144466338	33965152081	40937887090	6979456013	16442472717	24387385354	11835141416	17455864540	59537876874	12008132647	11916360599
Com_27_pos	PC (16:2e/2:0)	C26 H50 N O7 P	519.333	14.707	520.34	No results	Full match	Full match	1.36202e+08	1.76371e+08	1392343640	6.10007e+08	3.49859e+08	3987841612	2115607600	13469207998	5.12787e+08	1705908910	2007873601	1.17062e+08	1521077371	5744087968	6.72591e+08	1717887144
Com_49_pos	PC (14:0e/2:0)	C24 H50 N O7 P	495.333	15.087	496.34	No results	Full match	Full match	7.08634e+08	1854633293	3.84631e+08	1287896919	1034549967	7620520001	3176938420	11116481932	5.26379e+08	2836460428	2534392851	664451562	2060031804	3843307403	1070796642	2898193456
Com_82_pos	PC (14:1e/4:0)	C26 H52 N O7 P	521.348	15.068	522.356	No results	Full match	Full match	2.21632e+08	2.59045e+08	4.21463e+08	7.98212e+08	5.14518e+08	4391503215	2215272770	7786590400	6.5411e+08	3016386096	2076804297	8.96902e+07	2476436847	4816499551	5.75043e+08	2130388417
Com_83_pos	PC (17:1/17:1)	C42 H80 N O8 P	757.562	14.973	758.57	No results	Full match	No results	3241011371	4797342386	4626722512	2626986054	4971717750	3.42445e+08	1498334122	4.20759e+08	13251534184	18088960690	1422362037	2.77376e+08	2276095888	5290045144	2455021633	7.29665e+08
Com_84_pos	Lysine Butyrate	C10 H22 N2 O4	234.158	1.292	235.165	No results	No results	Full match	8.97753e+08	1563775387	14014555114	9712110709	6271053135	10503215919	5933722963	7.25614e+08	11795139799	4001786280	4.80287e+08	7.19043e+08	4.65772e+08	7627923660	1390589437	5892083919
Com_88_pos	DL-Stachydrine	C7 H13 N O2	143.095	1.417	144.102	Full match	No results	No results	12573889911	6350644088	305227512	1931831959	4039562148	6.8999e+08	1470145207	2053433448	7.30858e+08	1368052038	11067947157	9523602625	7249345202	2.12215e+08	8877117209	1933885596
Com_110_pos	3-methyl-5-oxo-5-(4-toluidino)pentanoic acid	C13 H17 N O3	257.103	1.26	258.11	Invalid mass	No match	No match	5.911e+08	1281099629	4.02107e+08	5768840152	1510759261	6873791098	11875777391	5281720395	4131548570	4955825134	2797029500	5.32983e+07	3.16462e+08	4588368867	4227618205	1886360578
Com_118_pos	Arachidonoyl amide	C20 H33 N O	303.254	15.366	304.261	Invalid mass	No results	No results	6081360469	6010493844	10634967591	8305463530	5445919253	10922216124	10781381473	2483698064	5986298906	8084682795	6165801517	3979802265	6897179746	7430272632	6189473525	6678266789
Com_127_pos	N6-Me-dA	C11 H15 N5 O3	265.116	1.301	266.123	Full match	No results	No results	458512092	3016924708	9776688793	2863359622	2043091754	2639436353	2075861927	4.37596e+08	7058706374	2571109385	655604923	1.99452e+08	3.63582e+08	4081218056	688826037	6586159966
Com_130_pos	N-Tetradecanamide	C14 H29 N O	227.225	14.651	228.232	No results	No results	Full match	4.65138e+08	4.46189e+08	1435526302	446734440	441499380	1135288174	1421427053	5293114142	3.17512e+08	8.36035e+08	1631280132	6.47458e+08	7.5971e+08	2684435581	3.56062e+08	3.99543e+08
Com_140_pos	methyl 3,4,5-trihydroxycyclohex-1-ene-1-carboxylate	C8 H12 O5	170.058	5.507	171.065	Invalid mass	No results	No match	6576531004	9043842101	8867336445	9147402928	7929768991	7749126873	9372478403	3272890822	11119465790	2066696367	4421573823	3754133166	6203706478	5356451095	6735186246	6497577488
Com_149_pos	D-Sphingosine	C18 H37 N O2	299.283	12.757	300.29	Full match	No results	Full match	5.63867e+08	5.41655e+08	4.55536e+08	3.22514e+08	6.0072e+08	2490182856	1373359091	4806662976	1.41216e+08	550811582	4.92603e+08	3.73221e+08	2.11774e+08	9.17083e+08	4.12717e+08	1078264155
Com_154_pos	PC (22:4e/15:0)	C45 H84 N O7 P	781.598	15.782	782.605	No results	Full match	No results	3437352992	2447604393	3115562240	2066970022	9.27974e+08	1648537771	2.63727e+08	1.25127e+08	1823036436	1252199314	7074860988	1661619665	3.13197e+08	1015980652	2.20699e+08	2390116638
Com_155_pos	methyl isoquinoline-3-carboxylate	C11 H9 N O2	187.064	10.906	188.071	Full match	No results	Full match	4468428253	1659247392	3.97606e+06	1.39219e+08	1034158691	2.74376e+07	1.05639e+08	2.1064e+08	3.05671e+07	5.32071e+06	7.08542e+08	5944594343	4.15487e+08	6.01999e+06	6.52426e+08	5.24975e+08
Com_157_pos	Isoquinoline	C9 H7 N	129.058	8.789	130.065	Full match	No results	No results	4275747720	1797266773	1.40235e+07	3953325029	3201482067	2.1216e+08	7.79193e+08	1490595139	3.67118e+08	1.23505e+08	4750020717	5805280670	5467043707	1.27581e+08	7831363576	3175378181
Com_161_pos	D-(+)-Maltose	C12 H22 O11	364.098	1.411	365.106	Invalid mass	No results	No results	1187570745	8140137845	1509038537	3108587613	2729316183	1705849091	8.34922e+08	8.13422e+08	2012614454	2411776120	1523523053	4311993314	5258027813	1636793135	3201564699	1207464219
Com_168_pos	Prolylleucine	C11 H20 N2 O3	228.148	1.619	229.155	Full match	No results	Full match	4240933462	3652258834	2.72421e+08	1431841327	2881420642	3.62012e+08	7.15512e+08	7.59614e+08	4.62222e+08	4.45154e+08	2371816086	5421051180	2959857924	329603266	1821322787	2205435309
Com_187_pos	(2R,3S,4S,5R,6R)-2-(hydroxymethyl)-6-(2-phenylethoxy)oxane-3,4,5-triol	C14 H20 O6	266.116	9.073	267.123	Invalid mass	No results	No results	4834235655	2898420619	3970978645	6701093871	4326250969	4503019542	7453554276	1757385644	9523775241	5971616125	1773546159	2941500107	3442027869	1923260166	2923388919	2799560151
Com_188_pos	Ethyl oleate	C20 H38 O2	310.287	16.198	311.295	Full match	No results	Full match	2396261492	1927827936	5439495171	1647653526	3065571785	3913632123	5873299115	3949367965	8.19664e+08	2001134818	3142324055	2544469570	2761561663	6155376533	1058005751	2062196337
Com_207_pos	ethyl 4-amino-2-(methylsulfanyl)-1,3-thiazole-5-carboxylate	C7 H10 N2 O2 S2	218.019	1.272	219.027	Invalid mass	No results	No results	6908721297	5223063850	3.16873e+08	9.49917e+08	3590862502	6.80276e+08	4192144584	2500574800	2097082324	5647906662	1941289433	1157108892	2427985605	6.65352e+08	2080588199	4137394589
Com_208_pos	7-Methylguanine	C6 H7 N5 O	165.065	1.804	166.073	Full match	No results	Full match	1536359005	620422477	3.50212e+07	3.57696e+08	8.03908e+08	7.73478e+07	1.41792e+08	3.29593e+08	6.94249e+07	1.11281e+07	1557972340	4612546880	1450472054	3.40638e+07	2248327978	6.59785e+08
Com_261_pos	PC (17:0/17:1)	C42 H82 N O8 P	759.58	16.057	760.587	No results	Full match	No results	1192152199	1156623854	5.92081e+08	1207724510	1.8565e+08	5.87446e+08	8.57007e+08	280170043	8278671013	8.16722e+08	1.25476e+08	1.58748e+08	1003145421	3.31294e+08	3.61728e+08	8.15817e+08
Com_314_pos	(2E,4E)-N-(2-methylpropyl)dodeca-2,4-dienamide	C16 H29 N O	251.225	14.522	252.232	Full match	No results	No results	1.2117e+08	3.84822e+08	5.64189e+08	1.09474e+08	1.34986e+08	3.99479e+08	7.68781e+08	2399626812	1.21457e+08	3.38633e+08	4.85785e+08	4.06489e+08	2.73623e+08	8.91918e+08	9.87603e+07	8.91124e+07
Com_323_pos	5,6-dimethoxy-2-(2-methoxyphenyl)-4H-chromen-4-one	C18 H16 O5	294.09	10.072	295.097	Invalid mass	No results	No results	1249392020	6.93072e+08	2.56218e+07	4.87881e+08	840939498	1.6763e+08	3.10732e+08	1164370063	1.14276e+08	7.27422e+07	9.73917e+08	1895342215	3985091751	4.06554e+07	1852352422	6.55419e+08
Com_343_pos	Methylimidazoleacetic acid	C6 H8 N2 O2	118.077	1.344	141.066	Invalid mass	No results	No results	9.54232e+08	5.14264e+08	1.64367e+07	1261559781	437179085	1.27493e+08	1.09558e+08	9.456e+08	6.0615e+07	8.17084e+07	2762231910	2699032721	1401160458	6.63472e+07	1958396398	2.70556e+08
Com_393_pos	Hexadecanamide	C16 H33 N O	255.256	15.502	256.264	Full match	No results	No results	5.45957e+08	4.15232e+08	1135172507	7.7199e+08	5.04148e+08	1208965786	1178680907	1909637441	4.41397e+08	8.05722e+08	1041758088	5.22568e+08	954043220	2718346450	6.65812e+08	6.74632e+08
Com_414_pos	o-Cresol	C7 H8 O	108.058	7.874	109.065	No results	No results	Full match	8.43557e+08	8.54139e+08	3.0197e+07	5.10676e+08	8.35037e+07	4.8326e+07	1.98818e+08	4.32556e+08	1.59923e+08	5.82648e+07	1220046102	2272111889	2467140550	5.28383e+07	2105460793	9.5285e+08
Com_418_pos	5-hydroxy-4-methoxy-5,6-dihydro-2H-pyran-2-one	C6 H8 O4	144.042	1.377	145.05	Full match	No results	Full match	5.51292e+08	1340462709	2324184506	1217346085	1219965236	3770715404	2434140447	5.75349e+08	1185994764	2472865404	355705698	2.24315e+08	5.01576e+08	2047929550	5.87813e+08	1085485311
Com_425_pos	Trigonelline	C7 H7 N O2	137.048	1.335	138.055	Full match	Invalid mass	Full match	1174197850	6.65096e+08	1863458951	1551762931	1082218243	3667854830	1476354461	2.30874e+08	2444909550	7.44891e+08	4.55914e+08	1101059467	4.01637e+08	1738185126	746984356	1044169316
Com_469_pos	(+/-)11(12)-EET	C20 H32 O3	302.225	14.274	303.232	Invalid mass	No match	No match	3.57764e+08	8.26636e+08	1.25897e+07	7.18279e+08	5.42273e+08	8.34837e+08	2441794713	1542995349	2.14213e+08	7.76207e+08	163854807	9.08428e+07	1.20724e+08	8.60697e+08	8.91174e+07	1.74989e+08
Com_527_pos	Coenzyme Q1	C14 H18 O4	250.121	8.625	251.128	Full match	No results	No results	2403220862	2204329131	1913656364	2914494552	1939775187	2146620193	2551999464	8.51332e+08	1911433331	2192607043	1377204165	1108073616	1790913442	1884687173	1721259333	2281713083
Com_545_pos	PC (18:1/18:1)	C44 H84 N O8 P	785.593	15.531	786.601	No results	Full match	No results	5.63191e+08	6.702e+08	5.30433e+08	8.34683e+08	2.91069e+08	1.95041e+08	2.58429e+07	1.97983e+07	5.57066e+08	11939046	1965211595	4.17057e+08	1.21872e+07	2.48132e+08	1.19794e+08	7.27138e+08
Com_562_pos	L-Malate	C4 H6 O5	134.022	1.62	135.029	No results	No results	Full match	3.27613e+08	8.90009e+08	2.57732e+08	4.70265e+08	4.35019e+08	2.72851e+08	1.55194e+08	2.52756e+08	5.3659e+08	7.81912e+08	3.28167e+08	2.99353e+08	2.6243e+08	2.05912e+08	1.82664e+08	2975900096
Com_571_pos	3,4-Dihydroxybenzaldehyde	C7 H6 O3	138.032	5.506	139.039	Full match	No results	Full match	1676682693	2018399959	1991575645	2100845761	1770149623	1757217205	2354569648	7.49704e+08	2555617984	1840107489	2.25107e+08	8.45683e+08	1454479352	1325365447	1648307399	1505858609
Com_585_pos	11(Z),14(Z),17(Z)-Eicosatrienoic acid	C20 H34 O2	306.256	15.107	307.263	Full match	No results	Full match	8.92037e+08	742420066	1905034266	9.61765e+08	1086533514	9.08748e+08	1050179396	1224591383	2436063154	1868750625	1387007561	7.0751e+08	1132492113	2262791786	6.23005e+08	8.54781e+08
Com_594_pos	L-5-Hydroxytryptophan	C11 H12 N2 O3	220.085	3.747	221.092	Full match	No results	Full match	6.70307e+08	3.52442e+08	4.19018e+07	2.56315e+08	3.4362e+08	7.63837e+07	1.01684e+08	1.90541e+08	6.19669e+07	4.1452e+07	6.78485e+08	1514526642	9.11036e+08	2.80616e+07	1016984110	9.53389e+08
Com_595_pos	HexCer-NS (d18:2/18:1)	C42 H77 N O8	723.566	15.35	724.573	No results	Full match	No results	3.63122e+08	4.37556e+08	7.62065e+08	3.80025e+08	5.8136e+08	6.44943e+08	8.88806e+08	1196176108	5.31855e+08	5.51132e+08	6.77624e+08	425040297	472183541	8.38064e+08	8.15435e+07	2.81496e+08
Com_613_pos	PC (14:1e/2:0)	C24 H48 N O7 P	493.317	14.517	494.324	No results	Full match	Full match	7.8711e+06	4.03738e+06	2.00023e+07	3.66685e+07	1.62338e+07	2.70108e+08	1.82667e+08	1159026237	5.51821e+07	1.38145e+08	7.14969e+07	3.4658e+06	6.76259e+07	3.82274e+08	2.45494e+07	5.86851e+07
Com_631_pos	D-(+)-Glucose	C6 H12 O6	197.09	1.315	198.097	Invalid mass	Invalid mass	No results	2.97924e+08	7.57176e+07	8.0652e+08	9.90532e+08	5.84569e+08	1646059415	2125326390	8.871e+07	4.3103e+08	9.96099e+08	5.48617e+07	1.03618e+07	1.24591e+07	7.26042e+08	5.44937e+07	3.63092e+07
Com_668_pos	LPE 18:1	C23 H46 N O7 P	479.302	15.014	480.309	No results	Full match	Full match	3.28637e+07	5.4208e+07	2.94387e+07	1.10214e+08	6.4671e+07	5.82267e+08	3.67594e+08	1080302012	8.258e+07	4.13205e+08	209284522	1.7835e+07	2.30979e+08	3.79551e+08	6.73485e+07	3.01822e+08
Com_671_pos	PC (19:2/19:2)	C46 H84 N O8 P	809.595	16.085	810.603	No results	Full match	No results	1.44009e+08	6.2566e+07	3.61667e+08	1.38237e+08	169212603	8.989e+06	1.59337e+08	1075258608	3.61528e+07	2.1415e+08	305377765	1.63806e+08	1.38192e+08	4.86213e+07	6.84975e+07	103619570
Com_681_pos	PC (16:2e/20:2)	C44 H82 N O7 P	767.584	16.304	768.591	No results	Full match	No results	1.68057e+08	4.8808e+07	3.11052e+07	1.75652e+07	2.13388e+07	4.77061e+06	2.5338e+07	1.98483e+07	4.83896e+08	2470700300	1.44482e+08	1.93493e+06	1.92548e+07	2.36394e+08	3.00798e+07	6.46809e+06
Com_683_pos	N-Isovalerylglycine	C7 H13 N O3	159.09	7.466	160.097	No results	Full match	Full match	6.81231e+08	2.75521e+08	1.90692e+07	292453747	4.0987e+08	4.53167e+07	220765675	185603372	6.26731e+07	3.30131e+07	4.50893e+08	1332993538	896684717	2.79746e+07	609148020	4.04648e+08
Com_689_pos	5-OxoETE	C20 H30 O3	318.217	14.107	319.225	Invalid mass	No results	No results	1177643506	1277139899	6.10143e+08	865276520	2112469732	9.19718e+08	1303787739	7.26117e+08	339344608	1146302865	5.87176e+08	5.30543e+08	3.77448e+08	5.29926e+08	2.01693e+08	5.99105e+08
Com_696_pos	N,N-Dimethylsphingosine	C20 H41 N O2	327.314	13.119	328.321	Full match	No results	No results	1.24667e+08	105661663	6.15586e+07	1.09044e+08	1.69719e+08	5.23098e+08	2.55499e+08	1037127406	3.65759e+07	1.04736e+08	9.30966e+07	3.22917e+07	4.34419e+07	1.67602e+08	7.0731e+07	1.70779e+08
Com_759_pos	N-[2-chloro-6-(trifluoromethoxy)phenyl]-2,2-dimethylpropanamide	C12 H13 Cl F3 N O2	295.059	1.25	296.066	Full match	No results	No results	3.54206e+08	4.1958e+08	6.43783e+06	8.5127e+08	3.41714e+08	3.16389e+08	1107219207	9.36198e+08	2.041e+08	3.54127e+08	168914746	1.76715e+07	8.77665e+07	2.12034e+08	3.03144e+08	7.73344e+08
Com_785_pos	5-amino-2-(dimethylamino)benzoic acid	C9 H12 N2 O2	180.09	3.888	181.097	Full match	No results	No results	1694098198	1.68474e+07	3.65202e+06	3.721e+07	4.54663e+07	1.12796e+07	1.22107e+08	1.01911e+07	4.44888e+06	3.15414e+06	1.96688e+07	6.4365e+07	5.19459e+07	2.59362e+06	3.99507e+07	1.23212e+07
Com_789_pos	N6-Me-Adenosine	C11 H15 N5 O4	299.122	1.327	300.13	Invalid mass	No results	No match	1.08176e+08	1.44134e+08	1607128574	5.1874e+08	6.32542e+08	6.85806e+08	2.32432e+08	2.37569e+07	1098712243	3.99671e+08	8.65415e+07	4.96265e+08	3.9353e+07	558225195	7.53857e+07	6.25617e+08
Com_791_pos	N1-(2-pyridyl)-2-(3,5-difluorophenyl)acetamide	C13 H10 F2 N2 O	248.08	5.696	249.087	Invalid mass	No results	No results	1670594848	1.37876e+07	3.41106e+06	1.5107e+07	6.08808e+06	1.47302e+07	3.13508e+06	1.54923e+06	1.01299e+07	3.93599e+06	4.64188e+07	1.6309e+07	1.02762e+07	2.54828e+06	9.96349e+06	4.69595e+06
Com_792_pos	PC (14:0e/18:1)	C40 H80 N O7 P	717.567	16.109	718.574	No results	Full match	No results	2.58989e+08	2.99481e+08	4.17532e+08	1.7491e+08	2.00504e+08	3.44169e+07	1.06634e+08	6.09097e+07	3.49025e+08	2061269333	2.53946e+08	1.16661e+07	1.53299e+08	2.73194e+08	8.55482e+07	4.19897e+07
Com_802_pos	Palmitoleic Acid	C16 H30 O2	276.209	13.852	277.216	Invalid mass	No results	No results	1655970367	1007040187	4.77015e+08	6.18101e+08	1150951079	9.44745e+08	6.58543e+08	4.00119e+08	3.1287e+08	7.3297e+08	3.19263e+08	3.49037e+08	1.43411e+08	2.88763e+08	1.21513e+08	8.39523e+08
Com_818_pos	5-[(4-chlorophenyl)sulfonyl]-2-methylpyrimidin-4-amine	C11 H10 Cl N3 O2 S	283.019	11.085	284.026	Full match	No results	No results	440786735	1.74389e+08	4.17447e+06	8.76837e+07	2.64139e+08	2.22405e+07	6.36688e+07	1.29399e+08	9.00888e+06	1.85268e+06	2.97606e+08	1091593551	2.17561e+08	8.37959e+06	5.60992e+08	1.04168e+08
Com_833_pos	Palmitoylcarnitine	C23 H45 N O4	399.335	13.253	400.342	Full match	Not the top hit	Full match	6.2902e+07	1.84302e+08	1.87145e+07	8.06768e+07	1.12127e+08	3.77644e+08	2.4557e+08	8.50349e+08	3.10866e+07	4.85864e+08	110982887	5.81528e+07	1.17093e+08	2.2224e+08	3.54358e+07	1.82018e+08
Com_871_pos	Monoolein	C21 H40 O4	356.293	15.504	357.3	Full match	No results	Full match	3.28604e+08	344102567	1.12598e+08	3.32685e+08	3.97832e+08	1690104962	6.40762e+08	3.55405e+08	1.07678e+08	6.21251e+08	3.37243e+08	9.7182e+07	256555982	4.2152e+08	1.03455e+08	5.51708e+08
Com_892_pos	dihydrotachysterol	C28 H46 O	398.355	16.49	399.363	No results	No results	Full match	1.94954e+08	2.03832e+08	3.49716e+08	1.66065e+08	2.88049e+08	4.23963e+08	4.60128e+08	7.8411e+08	3.33772e+07	7.36978e+07	2.27034e+08	1.34221e+08	1.98853e+08	5.31846e+08	7.82088e+07	121974748
Com_909_pos	Gluconolactone	C6 H10 O6	178.048	2.212	179.055	No results	No results	Full match	2.84828e+08	3.19463e+08	2.00592e+08	4.26819e+08	168037850	2.82009e+08	185838865	191079916	3.84871e+08	4.67623e+08	1.04487e+08	199069927	116810582	9.94003e+07	1.02291e+08	1765817506
Com_920_pos	Ergocalciferol	C28 H44 O	396.339	13.245	397.347	No results	No results	Full match	5.09543e+07	1.47329e+08	1.37387e+07	6.6614e+07	8.90196e+07	2.85993e+08	2.11787e+08	7.52796e+08	2.88933e+07	3.77273e+08	9.19103e+07	4.51307e+07	8.48275e+07	1.70929e+08	2.44011e+07	1.50922e+08
Com_922_pos	2-Oxindole	C8 H7 N O	133.053	8.204	134.06	Full match	No results	Full match	4.6254e+08	2.59257e+08	1.70109e+07	2.40368e+08	3.90444e+08	4.8454e+07	1.12299e+08	1.61395e+08	5.15064e+07	2.71641e+07	4.3004e+08	9.48027e+08	6.94157e+08	3.82292e+07	7.62267e+08	5.37205e+08
Com_941_pos	LPE 16:0	C21 H44 N O7 P	453.286	15.01	454.293	No results	Full match	Full match	5.29416e+07	1.81217e+08	4.44617e+07	1.00894e+08	113079594	6.76125e+08	2.42666e+08	7.34701e+08	2.40625e+07	1.70839e+08	1.97527e+08	5.93812e+07	1.84964e+08	2.18875e+08	8.41285e+07	296181046
Com_958_pos	Oleoyl ethylamide	C20 H39 N O	309.303	13.13	310.311	Full match	No results	No results	8.29685e+07	6.06434e+07	3.93464e+07	6.63123e+07	1.08718e+08	332310052	1.80876e+08	7.23612e+08	2.29504e+07	6.76346e+07	6.21114e+07	2.22097e+07	2.95345e+07	103822913	4.83476e+07	2.82933e+07
Com_959_pos	LPC 15:0	C23 H48 N O7 P	481.317	14.794	482.324	No results	Full match	Full match	6.25853e+07	7.56813e+07	6.70515e+07	6.45185e+07	8.46946e+07	2.99539e+08	1.55852e+08	7.21592e+08	3.49824e+07	1.00495e+08	1.64752e+08	7.49296e+07	7.6295e+07	2.72761e+08	3.96489e+07	1.32967e+08
Com_1011_pos	PE (17:1/17:1)	C39 H74 N O8 P	715.516	16.57	716.524	No results	Full match	No results	2.47406e+08	2.9624e+08	3.89371e+07	2.23178e+08	3.99469e+07	159118601	1.73351e+08	1.45881e+08	1894351485	2.03626e+08	4.03157e+07	1.04483e+08	1.67874e+08	6.84387e+07	423076594	1.06594e+08
Com_1016_pos	Hexanoylcarnitine	C13 H25 N O4	259.179	8.458	260.186	Full match	Not the top hit	No results	3.47459e+08	4.92791e+08	3.22139e+07	2.90693e+08	2.96715e+08	7.72254e+08	4.19805e+08	6.76643e+08	2.43167e+08	812386870	3.85646e+08	4.05654e+08	5.9204e+08	2.02868e+08	8.46179e+08	1451523245
Com_1028_pos	D-Erythrose 4-phosphate	C4 H9 O7 P	200.009	1.147	218.043	No results	No results	Full match	1264512845	1.3483e+08	2.01837e+08	4.05397e+08	5.06775e+08	887383213	1.08605e+08	3.68291e+07	3.58393e+08	2.84738e+08	1.28389e+08	7.68148e+07	7.45305e+07	1.53822e+08	8.01402e+07	2.04673e+08
Com_1033_pos	(-)-Camphor	C10 H16 O	152.12	15.033	153.128	Full match	No results	No results	1.98286e+08	2.32332e+08	5.6812e+08	2.09069e+08	2.11075e+08	3.81798e+08	5.36474e+08	6.66041e+08	2.83219e+08	4.29225e+08	4.71895e+08	3.02308e+08	3.24675e+08	8.51602e+08	185293089	1.89929e+08
Com_1045_pos	Hydroquinone	C6 H6 O2	110.037	5.505	111.044	No results	No results	Full match	9.78697e+08	1125197752	1192960233	1128374937	9.55255e+08	9.7873e+08	1198458043	4.03107e+08	1486286301	1046987908	6.65221e+08	4.44142e+08	8.2745e+08	719582758	9.81954e+08	8.20956e+08
Com_1058_pos	Palmitoyl ethanolamide	C18 H37 N O2	299.283	15.173	300.29	Full match	No results	Full match	1.60794e+08	1.80027e+08	126072965	1.17681e+08	1.53483e+08	4.31869e+08	4.32765e+08	6.48349e+08	17443005	1.43197e+08	122352532	1.11998e+08	9.57329e+07	1.80605e+08	3.70216e+07	7.5458e+07
Com_1132_pos	5-acetyl-2,6-dimethyl-1,2,3,4-tetrahydropyridin-4-one	C9 H13 N O2	167.095	10.177	168.102	Full match	No results	Full match	4.75867e+08	4.43324e+08	1113433015	2.77923e+08	2.58188e+08	2.04565e+08	1.18404e+08	395664921	6.6668e+08	729458040	367519569	6.0122e+08	3.94853e+08	5.40073e+08	3.19299e+08	9.60112e+08
Com_1137_pos	DRH	C16 H26 N8 O6	426.201	6.945	427.208	Invalid mass	No results	No results	5.34892e+08	6.15898e+07	5.21395e+07	7.78135e+06	1.36419e+07	1.6287e+07	1.09552e+07	3.61334e+06	3.35799e+07	1424795415	7.02429e+07	9.00072e+07	4.84808e+07	2.08728e+08	1.61188e+07	7.82631e+07
Com_1157_pos	Erucic acid	C22 H42 O2	338.318	15.791	339.326	No results	No results	Full match	2.89687e+08	1.49759e+08	3.39878e+08	9.02581e+07	1.85906e+08	5.29983e+08	6.09071e+08	6.02237e+08	2.02692e+07	1.00727e+08	2.46589e+08	1.06696e+08	9.30443e+07	2.53803e+08	4.86833e+07	6.20787e+07
Com_1169_pos	PC (18:4e/2:0)	C28 H50 N O7 P	543.333	14.665	544.34	No results	Full match	Full match	3.55347e+06	7.04826e+06	1.09624e+07	2.45771e+07	1.23974e+07	1.90183e+08	115313802	5.95774e+08	1.93558e+07	8.49274e+07	9.77774e+07	3.46234e+06	6.38348e+07	2.77948e+08	4.0607e+07	8.33688e+07
Com_1174_pos	D-(+)-Camphor	C10 H16 O	152.12	15.389	153.127	Full match	No results	No results	276122330	3.33525e+08	8.15972e+08	3.72013e+08	2.49615e+08	5.97152e+08	6.37507e+08	5.3496e+08	3.04798e+08	5.32511e+08	6.16233e+08	3.8695e+08	5.53572e+08	1257291081	3.72149e+08	3.50919e+08
Com_1213_pos	PC (14:0e/20:1)	C42 H84 N O7 P	745.599	16.764	746.606	No results	Full match	No results	5.14834e+06	4.42347e+06	1.38906e+07	54941299	2.71906e+07	1.58587e+07	1.26991e+07	5.04745e+06	4.51251e+06	4.617e+06	8.57483e+08	4.58135e+07	2.98143e+07	1.23721e+07	3.02958e+07	4.17176e+07
Com_1304_pos	2,3-Pyridinedicarboxylic acid	C7 H5 N O4	167.022	2.097	168.029	No results	Full match	Full match	7.77881e+07	26780887	3.19865e+06	1.15121e+07	1.64582e+07	4.2667e+06	4.97062e+06	9.19654e+06	5.91801e+06	4.81695e+06	7.90167e+07	6.76911e+08	9.55178e+07	4.0418e+06	7.45313e+07	6.15834e+07
Com_1307_pos	3-hydroxy-3-methylpentanedioic acid	C6 H10 O5	179.079	1.32	180.087	Invalid mass	No match	No match	4.82515e+08	1.00489e+08	6.55842e+08	5.67474e+08	6.68372e+08	9.66831e+08	1003666039	6.13357e+07	3.1853e+08	8.4685e+08	6.12971e+07	1.72648e+07	2.72229e+07	4.60562e+08	5.18886e+07	5.96033e+07
Com_1327_pos	allantoate	C4 H8 N4 O4	176.055	1.342	177.062	No results	No results	Full match	5.68878e+07	2.02966e+08	6.19027e+08	8.3766e+08	1055594128	2.35455e+08	4.44794e+08	2.39093e+08	4.03265e+08	1.56034e+08	3.38249e+07	7.02049e+06	1.23374e+08	2.19756e+08	1.51986e+08	2.52544e+08
Com_1333_pos	ACar 18:2	C25 H46 N O4	423.335	13.11	424.343	No results	Invalid mass	No results	3.93719e+07	9.53485e+07	7.76577e+06	3.84363e+07	7.07571e+07	2.10914e+08	2.13838e+08	5.20255e+08	1.33401e+07	3.40791e+08	1.22889e+08	1.83671e+07	7.34274e+07	1.19612e+08	1.45255e+07	8.9299e+07
Com_1368_pos	Oleoyl ethanolamide	C20 H39 N O2	307.288	12.994	308.295	Invalid mass	No results	No results	3.04564e+07	2.24327e+06	2.35161e+06	1.1296e+06	2.22346e+06	1.72147e+08	1.68043e+08	5.03989e+08	1.21744e+06	1.06472e+06	1.99135e+06	1.23995e+06	839577	1.23669e+06	789131	1.2862e+06
Com_1397_pos	7-Hydroxycoumarine	C9 H6 O3	162.032	6.674	163.039	Full match	No results	Full match	3.94339e+08	4.46945e+07	1.84328e+08	1.99162e+08	5.43062e+07	2.40147e+08	4.75158e+08	3.99246e+08	2.74139e+08	1144935775	1.68698e+08	1.85868e+08	2.02451e+08	8.32074e+08	2.48489e+08	1088199373
Com_1410_pos	SM (d14:0/19:1)	C38 H77 N2 O6 P	688.552	15.188	689.56	No results	Full match	No results	1.05422e+08	8.89614e+07	3.98751e+07	1.91666e+08	5.82899e+06	5.6026e+07	5.11261e+07	4.00253e+07	1357541783	101768629	1.17315e+07	2.43723e+07	4.11022e+07	2.1401e+07	1.67578e+08	5.94176e+07
Com_1452_pos	PC (22:6e/19:2)	C49 H84 N O7 P	1659.19	15.347	830.604	No results	Invalid mass	No results	8.77639e+07	1.10196e+08	1.78261e+08	3.7559e+07	1.16634e+08	1.58054e+08	1.83102e+08	4.72652e+08	6.41176e+07	1.04846e+08	1.62042e+08	9.74947e+07	1.0155e+08	176883027	7.37527e+06	6.68992e+07
Com_1466_pos	di{4-[(2-hydroxyethyl)(methyl)amino]phenyl}methanone	C19 H24 N2 O3	328.176	11.707	329.184	Invalid mass	No results	No results	1.84925e+08	1.88281e+06	60326.6	1.04842e+08	1.69084e+08	1.73537e+07	4.33731e+07	2.14789e+08	1.74201e+06	220655	6.95105e+08	1.04913e+08	5.26211e+08	874975	3.6912e+08	5.3204e+08
Com_1479_pos	Leucocrystal violet	C25 H31 N3	373.247	9.983	374.254	Invalid mass	No results	No results	9.9068e+07	5.11395e+07	857347	3.90552e+07	4.34798e+07	5.2986e+06	1.05475e+07	4.62247e+07	4.46414e+06	1.71659e+06	8.3036e+07	584190014	1.8728e+08	1.38349e+06	1.39487e+08	4.78775e+07
Com_1504_pos	Jasmone	C11 H16 O	164.12	15.041	165.127	Full match	No results	No results	9.81127e+07	1.45207e+08	3.28162e+08	8.3878e+07	1.00893e+08	2.12211e+08	3.36684e+08	455235822	8.50353e+07	2.0234e+08	2.75073e+08	1.72545e+08	1.70216e+08	5.0732e+08	9.51484e+07	1.13265e+08
Com_1508_pos	Stearoyl ethanolamide	C20 H41 N O2	327.314	15.764	328.321	Full match	No results	No results	1.37056e+08	1.16161e+08	9.14028e+07	4.47847e+07	1.51295e+08	3.28602e+08	3.62327e+08	4.53647e+08	7.27061e+06	6.44312e+07	5.74395e+07	6.61853e+07	4.28107e+07	1.30319e+08	1.42221e+07	3.26467e+07
Com_1518_pos	PC (14:0e/19:1)	C41 H82 N O7 P	731.582	15.154	732.59	No results	Full match	No results	2.72598e+07	5.12654e+07	3.96762e+07	5.00297e+07	6.50414e+06	1.22232e+07	1.27207e+07	1.54883e+07	2.47291e+07	7.43099e+07	6.67418e+08	3.85707e+07	1.05987e+07	2.38798e+07	6.43622e+06	9.89696e+06
Com_1519_pos	ACar 18:1	C25 H48 N O4	425.351	13.359	426.358	No results	Invalid mass	No results	5.9229e+07	2.07196e+08	2.21983e+07	4.01357e+07	7.84494e+07	1.95183e+08	2.23249e+08	4.48966e+08	2.77412e+07	3.63402e+08	1.11602e+08	4.67944e+07	7.67286e+07	1.37585e+08	4.00468e+07	7.93184e+07
Com_1523_pos	2-(2-thienylmethylidene)hydrazine-1-carboxamide	C6 H7 N3 O S	206.986	6.261	207.993	Invalid mass	No results	No results	6.73439e+07	1.50243e+07	4.2015e+06	1120953061	7.46441e+07	6.22514e+06	1.74179e+07	4.69415e+06	2.30274e+06	1.68566e+06	1.80902e+06	2.81752e+06	2.5499e+06	1.26531e+06	2.81735e+06	2236750
Com_1543_pos	Maleamic acid	C4 H5 N O3	115.042	8.187	116.05	No results	Invalid mass	No results	1.56634e+08	6.66056e+07	4.8902e+06	4.92819e+07	9.72076e+07	7.29688e+06	2.16147e+07	4.40052e+07	1.44677e+07	5.37694e+06	1.72383e+08	5.53841e+08	2.0092e+08	4.93142e+06	2.4535e+08	128539138
Com_1548_pos	Homoserine	C4 H9 N O3	119.058	1.251	120.066	No results	Full match	Full match	5.23292e+07	3.49495e+08	7.93512e+08	1008448220	7.55227e+08	7.03646e+08	6.01775e+08	2.55426e+08	1122749263	9.7542e+08	1.12433e+08	5.25562e+07	1.36277e+08	526874301	2.02087e+08	4.93777e+08
Com_1551_pos	PE (17:1/17:2)	C39 H72 N O8 P	713.501	15.044	714.508	No results	Full match	No results	1.76893e+08	1.60263e+08	1.88258e+08	1.5739e+08	1.6676e+08	9.51574e+07	1.04233e+08	3.39983e+07	1218637237	232562548	8.75092e+07	4.66651e+07	1.22428e+08	1.01007e+08	1.68818e+08	1.1531e+08
Com_1552_pos	2,4-Dimethylbenzaldehyde	C9 H10 O	134.073	12.932	135.081	Full match	No results	No results	3.44184e+08	2.63647e+08	2.44264e+08	1.67946e+08	1.38222e+08	2.29356e+08	1.14965e+08	2.79343e+08	2.35377e+08	1.71391e+08	6.48828e+08	245395243	1.2875e+08	2.8856e+08	1.01462e+08	2.38772e+08
Com_1566_pos	Microcystin-LR	C49 H74 N10 O12	994.554	10.096	498.284	Invalid mass	No results	No results	2.92575e+08	7.7449e+08	9.64542e+07	5.67578e+08	7.91388e+08	1.63164e+08	1.03516e+08	111739442	3.0468e+08	6.5553e+08	355715003	1.61801e+08	3.39514e+08	1.51666e+08	5.31174e+08	5.99207e+08
Com_1587_pos	4-(anilinomethylidene)-3-methyl-4,5-dihydroisoxazol-5-one	C11 H10 N2 O2	202.074	3.758	203.082	Full match	No results	No results	2.3969e+08	1.12116e+08	1.31448e+07	8.76711e+07	1.18506e+08	2.36169e+07	3.29175e+07	6.8124e+07	2.0096e+07	1.37446e+07	2.42793e+08	540459962	335539074	8.67723e+06	3.54057e+08	3.37524e+08
Com_1592_pos	PC (18:1e/18:1)	C44 H86 N O7 P	771.61	16.667	772.617	No results	Invalid mass	No results	7.12259e+07	6.43806e+07	5.91585e+07	4.75396e+07	4.85058e+07	2.55928e+08	2.54418e+08	4.27668e+08	5.68006e+06	1.88672e+07	5.08839e+07	4.66774e+07	3.72348e+07	1.41897e+07	2.74454e+07	2.24686e+07
Com_1596_pos	1-(4-nitrophenyl)piperidine	C11 H14 N2 O2	206.106	6.186	207.113	Full match	No results	No results	8.04899e+08	145955131	9.69944e+06	1.02363e+08	1.72244e+08	1.8884e+07	1.05703e+08	8.2315e+07	5.72311e+07	6.14112e+06	1.23631e+08	371638884	3.57586e+08	6.1469e+06	3.32036e+08	6.86964e+07
Com_1615_pos	PE (18:2/18:2)	C41 H74 N O8 P	739.515	15.679	740.523	No results	Full match	No results	1.17008e+08	1.37678e+08	1.01215e+08	9.21207e+07	3.30552e+07	183320218	2.17743e+08	8.30746e+07	1170015738	1.24435e+08	7.27549e+07	4.03917e+07	9.65246e+07	9.18376e+07	1.54155e+08	6.5033e+07
Com_1651_pos	PC (16:0e/2:0)	C26 H54 N O7 P	523.364	15.509	524.371	No results	Full match	Full match	4.72547e+07	6.51962e+07	5.33878e+07	8.77577e+07	8.07492e+07	3.06494e+08	1.11607e+08	4.06962e+08	4.43616e+07	4.18424e+07	7.71164e+07	3.44183e+07	7.80052e+07	1.18897e+08	5.88612e+07	1.00726e+08
Com_1689_pos	Bicyclo prostaglandin E2	C20 H30 O4	334.212	13.508	335.219	Invalid mass	No results	No results	2.67907e+08	5.93239e+08	5.25207e+08	9.15819e+08	6.90815e+08	7.42597e+08	472502755	2.66269e+08	6.39453e+08	4.06378e+08	5.91574e+08	4.86262e+08	3.04221e+08	5.85441e+08	4.62566e+08	5.31864e+08
Com_1691_pos	9-Oxo-ODE	C18 H30 O3	294.22	13.503	295.227	Full match	No results	Full match	7.51577e+08	4.21903e+08	5.21253e+08	7.2368e+08	7.07779e+08	5.16636e+08	3.19102e+08	2.08681e+08	5.66492e+08	8.62776e+08	3.22932e+08	3.13888e+08	2.45933e+08	4.2723e+08	4.21676e+08	3.55387e+08
Com_1713_pos	cis-gondoic acid	C20 H38 O2	310.287	15.956	311.295	No results	No results	Full match	2.41482e+08	2.12599e+08	4.03794e+08	2.84059e+08	2.51912e+08	5.0452e+08	4.37154e+08	3.92466e+08	1.28785e+08	3.08327e+08	336217416	2.1507e+08	1.94413e+08	4.96862e+08	1.90232e+08	2.64066e+08
Com_1723_pos	trans,trans-2,4-Heptadienal	C7 H10 O	110.073	15.028	111.08	Full match	No results	No results	9.52024e+07	1.21291e+08	2.26815e+08	8.76623e+07	8.49436e+07	1.88007e+08	2.63149e+08	3.89421e+08	8.83919e+07	1.48228e+08	2.37713e+08	1.45484e+08	1.30317e+08	401457870	9.81517e+07	8.95112e+07
Com_1777_pos	ACar 18:0	C25 H50 N O4	427.367	13.608	428.374	No results	Invalid mass	No results	3.4605e+07	2.25453e+08	1.57938e+07	3.0056e+07	7.48551e+07	1.53727e+08	1.41097e+08	3.80005e+08	2.18241e+07	1.40872e+08	7.15713e+07	4.2608e+07	3.01411e+07	6.82034e+07	5.5642e+07	3.2801e+07
Com_1793_pos	6-methyl-7-nitro-2,3-dihydro-1,4-benzodioxine	C9 H9 N O4	177.043	7.863	178.05	Invalid mass	No results	No match	1.12961e+08	5.57383e+07	6.52408e+06	4.30274e+07	1.0568e+08	8.33713e+06	1.54648e+07	4.64791e+07	1.23216e+07	7.94354e+06	1.80048e+08	4.75116e+08	1.59939e+08	6.22249e+06	3.70945e+08	7.86094e+07
Com_1831_pos	LPE 17:0	C22 H46 N O7 P	467.302	15.288	468.309	No results	Full match	Full match	1.01775e+07	4.18738e+07	3.00941e+07	2.11929e+07	1.45472e+07	1.73916e+08	4.93604e+07	3.67502e+08	4.93168e+06	3.39687e+07	4.85859e+07	9.76563e+06	3.45492e+07	6.67268e+07	2.96655e+07	1.44503e+08
Com_1844_pos	Gamma-Aminobutyric acid	C4 H9 N O2	103.064	1.207	104.071	No results	Full match	Full match	1.43977e+07	9.57246e+07	5.47885e+08	7.65329e+08	2.95109e+08	6.92633e+08	4.04529e+08	1.68457e+08	1017307155	4.31612e+08	4.18425e+07	1.28254e+07	5.81489e+07	7.42106e+08	7.76307e+07	4.19722e+08
Com_1864_pos	Dihydrokawain	C14 H16 O3	232.11	8.626	233.117	Full match	No results	No results	6.29394e+08	575031788	4.8598e+08	7.63193e+08	4.9231e+08	5.51597e+08	6.77159e+08	2.18164e+08	8.55193e+08	5.6967e+08	3.60136e+08	2.96137e+08	4.55942e+08	4.86918e+08	4.76386e+08	6.05115e+08
Com_1878_pos	3-benzyl-4-hydroxy-5-(4-hydroxyphenyl)-2,5-dihydrofuran-2-one	C17 H14 O4	282.089	9.583	283.097	Full match	No results	No results	2.17334e+08	9.06869e+07	1.31378e+07	6.81148e+07	7.91279e+07	1.76802e+07	4.31998e+07	7.50193e+07	2.66034e+07	2.42301e+07	2.6068e+08	4.51058e+08	2.4734e+08	1.31824e+07	2.83391e+08	7.15333e+07
Com_1907_pos	PC (18:0/20:5)	C46 H82 N O8 P	807.578	15.081	808.586	No results	Full match	No results	2.20558e+08	2.04939e+08	208586579	1.16409e+08	1.42849e+08	3.58568e+07	8.70484e+07	3.85406e+07	5.24994e+08	8.19043e+08	2.62409e+08	4.88149e+07	6.78089e+07	3.28512e+08	1.11211e+08	8.43283e+07
Com_1918_pos	2-Pyridylacetic acid	C7 H7 N O2	137.048	7.071	138.055	Full match	No results	Full match	3.84553e+08	8.78243e+07	2.38935e+07	4.63733e+07	5.01127e+07	2.54038e+07	3.87406e+07	2.05042e+07	4.12216e+07	2.3161e+07	8.90231e+07	4.40665e+08	1.07573e+08	2.85508e+07	1.03334e+08	8.07403e+07
Com_1940_pos	3-(5-phenyl-1,3-oxazol-2-yl)-4-(trifluoromethyl)pyridine	C15 H9 F3 N2 O	290.061	1.385	291.069	Invalid mass	No results	No results	1.62477e+08	5.73514e+08	1.67753e+08	7.83766e+07	3.09465e+08	6.75774e+07	8.5935e+07	8.23779e+07	109739766	2.24921e+08	231359522	4.3615e+08	3.12104e+08	5.73399e+07	142711935	1.77845e+08
Com_1958_pos	PC (18:2e/13:0)	C39 H76 N O7 P	701.542	16.312	702.549	No results	Invalid mass	No results	1.34397e+08	1.42853e+08	5.32764e+07	1.32672e+08	1.44924e+07	1.02096e+08	1.34272e+08	102074480	954934414	130588498	2.40102e+07	2.39546e+07	8.51084e+07	1.82305e+08	8.99926e+07	3.56299e+07
Com_1962_pos	5-(2,5-dihydroxyhexyl)oxolan-2-one	C10 H18 O4	224.103	9.394	225.11	Invalid mass	No results	No results	3.52032e+08	6.51463e+07	2.93972e+06	1.96282e+08	1.23459e+08	3.4213e+07	1.26348e+08	7.81698e+07	1.38939e+08	1.12316e+07	3.80735e+08	3.93452e+08	5.87277e+08	6.54633e+06	1.6199e+08	288992571
Com_1963_pos	PC (14:1e/3:0)	C25 H50 N O7 P	507.333	14.779	508.34	No results	Full match	No results	2.92965e+07	8.86413e+07	6.83772e+07	1.51229e+07	1.06506e+08	9.67841e+07	5.63657e+07	3.4151e+08	2.53419e+07	5.20269e+07	7.54218e+07	5.49801e+07	6.36353e+07	1.47731e+08	2.73438e+07	6.37068e+07
Com_2003_pos	Heroin-d3	C21 H20 [2]H3 N O5	372.179	11.929	373.186	Invalid mass	No results	No results	1.25715e+08	1.71167e+07	5.27534e+08	1.60351e+08	5.2979e+07	7.00161e+08	1.76938e+08	4.06593e+07	3.336e+08	9.53929e+07	9.42174e+07	1.42679e+07	1.28054e+07	2.33505e+08	7.17149e+06	7.13447e+06
Com_2009_pos	PC (15:0/16:1)	C39 H76 N O8 P	717.53	16.241	718.538	No results	Full match	No results	4.02562e+08	1.93136e+08	1.92396e+08	1.25624e+08	1.51191e+08	1.10908e+08	1.27234e+08	5.43707e+07	3.94953e+08	7.73655e+08	1.1057e+08	1.4747e+08	7.86803e+07	1.00323e+08	6.50253e+07	6.19876e+07
Com_2037_pos	N-(p-Coumaroyl) serotonin	C19 H18 N2 O3	322.132	9.566	323.139	Full match	No results	No results	6.1868e+08	9.09956e+06	6.46073e+06	1.8551e+07	9.65361e+06	2.43753e+07	1.06843e+07	5.73842e+06	2.33619e+07	3.81345e+07	6.39749e+07	7.76692e+07	2.21278e+06	7.51801e+06	1.19381e+07	1.92477e+07
Com_2061_pos	1-[2-(2,5-dimethyl-1H-pyrrol-1-yl)-4-nitrophenyl]-1H-imidazole	C15 H14 N4 O2	282.108	9.127	283.116	Invalid mass	No results	No results	3.81725e+08	1.5573e+08	7.80865e+06	228692758	1.86574e+08	4.23371e+07	135819206	1.35832e+08	4.63446e+07	2.23046e+07	3.95694e+08	407752151	304229816	1.31663e+07	4.03952e+08	3.158e+08
Com_2098_pos	Glucose-6-phosphate	C6 H13 O9 P	260.03	1.432	261.037	No results	Full match	Full match	4.23735e+07	3.41764e+07	3.16561e+08	2.38788e+08	3.84954e+07	6.27536e+08	3.41778e+08	1.6988e+08	4.61987e+08	1.98403e+08	1.55598e+08	2.157e+07	7.43686e+07	6.71171e+08	1.80644e+08	1.43578e+08
Com_2105_pos	4,7-dimethylpyrazolo[5,1-c][1,2,4]triazine-3-carbonitrile	C8 H7 N5	173.069	4.105	174.077	Invalid mass	No results	No match	1.03466e+08	5.38623e+07	219342108	2.74821e+08	8.43582e+07	1.65305e+08	7.78708e+07	3.34153e+07	8.81626e+08	1.07519e+08	7.38848e+07	1.73503e+08	2.01608e+08	102517676	1.23041e+08	3.86289e+08
Com_2139_pos	Estazolam	C16 H11 Cl N4	272.09	2.568	273.098	Invalid mass	No results	No results	4.86703e+08	5.5945e+08	3.882e+08	4.46561e+08	4.33908e+08	2.92336e+08	4.12904e+08	1.70525e+08	4.4273e+08	4.48145e+08	2.02271e+08	2.23693e+08	3.48103e+08	2.577e+08	289621805	3.07116e+08
Com_2143_pos	(2E,4E)-N-(2-methylpropyl)deca-2,4-dienamide	C14 H25 N O	223.194	15.048	224.201	Full match	No results	No results	6.19235e+07	9.6868e+07	2.24934e+08	6.54535e+07	6.59543e+07	1.54834e+08	2.34621e+08	3.11795e+08	4.60638e+07	1.51587e+08	216050508	1.26509e+08	1.33035e+08	3.70878e+08	7.16351e+07	6.62234e+07
Com_2155_pos	1-(4-hydroxyphenyl)propane-1,2-diol	C9 H12 O3	150.068	8.324	151.076	Invalid mass	No results	No match	4.70132e+08	3.4234e+08	3.50066e+08	7.39606e+08	3.61134e+08	2.91399e+08	5.22701e+08	1.321e+08	7.39124e+08	3.9412e+08	1.47578e+08	152656394	5.33436e+08	3.01934e+08	2.64816e+08	1.57906e+08
Com_2183_pos	6-cyclohex-3-enyl-5-nitropiperidin-2-one	C11 H16 N2 O3	224.116	8.443	225.124	Full match	No results	No results	2.31999e+08	5.84268e+07	6.32945e+06	6.46852e+07	7.32231e+07	1.8151e+07	5.77796e+07	4.31504e+07	2.07817e+07	1.44471e+07	1.29344e+08	3.87011e+08	2.37322e+08	1.36022e+07	2.52036e+08	6.98833e+07
Com_2207_pos	4-Methylumbelliferone hydrate	C10 H8 O3	176.051	8.014	177.058	Invalid mass	No results	No results	1.36297e+08	2.25708e+07	5.10489e+06	1.5548e+08	1.56979e+08	3.13687e+08	9.54984e+06	1.87458e+07	6.05594e+06	1.72076e+08	7.45139e+07	3.82366e+08	8.84216e+06	5.90748e+06	1.68418e+08	5.52369e+07
Com_2219_pos	(2E)-3-(3,4-dimethoxyphenyl)prop-2-enoic acid	C11 H12 O4	190.063	8.906	191.071	Invalid mass	No results	No results	2.278e+08	1.75096e+08	4.41763e+07	2.04444e+08	1.26651e+08	1.16436e+08	1.26655e+08	4.62803e+07	1.53224e+08	5.68959e+07	143673334	3.78659e+08	3.53898e+08	3.72878e+07	3.50011e+08	1.02019e+08
Com_2226_pos	XLR11 N-(2-fluoropentyl) isomer	C21 H28 F N O	329.221	9.092	330.228	Invalid mass	No results	No results	1.64199e+08	2.34953e+07	2.14696e+06	2.08733e+07	2.32056e+07	2.46283e+06	1.08687e+07	9.42894e+06	6.74333e+06	2.43946e+06	1.39679e+08	3.77567e+08	2.94593e+08	1.5723e+06	9.30093e+07	4.33848e+07
Com_2232_pos	2-oxopiperidine-3-carbohydrazide	C6 H11 N3 O2	157.085	2.024	158.093	Full match	No results	No results	1.19924e+08	9.27872e+07	7.2672e+07	5.05339e+07	7.61823e+07	1.83607e+07	4.40769e+07	3.2249e+07	3.37035e+07	6.87052e+07	1.84396e+08	3.76925e+08	1.07419e+08	3.60592e+07	2.14747e+08	1.50658e+08
Com_2288_pos	4-Hydroxybenzoic acid	C7 H6 O3	138.032	7.707	139.039	Full match	No results	Full match	1.81571e+08	5.19142e+08	2.71861e+08	4.85102e+08	3.51504e+08	2.23056e+08	2.92538e+08	1.74976e+08	4.46184e+08	2.16247e+08	9.86218e+07	1.54976e+08	2.09438e+08	3.32378e+08	1.6134e+08	3.77363e+08
Com_2305_pos	Pyridoxal	C8 H9 N O3	167.059	1.823	168.066	Full match	No results	No results	2.40374e+08	1.00202e+08	2.37889e+07	8.90579e+07	8.81401e+07	1.82694e+07	6.47981e+07	6.75553e+07	2.72129e+07	2.30257e+07	1.51515e+08	3.61477e+08	1.67982e+08	1.6747e+07	2.57331e+08	5.79322e+07
Com_2314_pos	7-(2-hydroxypropan-2-yl)-1,4a-dimethyl-decahydronaphthalen-1-ol	C15 H28 O2	222.198	14.689	223.206	Invalid mass	No results	No results	3.06258e+07	8.88693e+07	111816126	3.47098e+07	3.45592e+07	8.42396e+07	1.55534e+08	2.85353e+08	3.03786e+07	6.3346e+07	1.0453e+08	8.29125e+07	5.66524e+07	1.78276e+08	2.18799e+07	2.22699e+07
Com_2328_pos	3-Succinoylpyridine	C9 H9 N O3	179.058	7.546	180.066	Full match	No results	Full match	3.56922e+08	5.0791e+08	4.42975e+08	1.20984e+08	200420644	2.1446e+08	8.49157e+07	3.21767e+07	3.46837e+08	8.64825e+07	5.21531e+07	1.01404e+08	1.21406e+08	1.17111e+08	8.54127e+07	2.99106e+08
Com_2392_pos	Andrographolide	C20 H30 O5	350.21	11.63	351.217	Full match	No results	No results	2.66789e+08	4.63438e+07	6.24026e+06	3.72451e+07	5.17683e+07	1.41772e+07	3.26518e+07	4.92212e+07	1.48749e+07	7.34289e+06	1.33488e+08	3.48406e+08	2.03006e+08	9.64334e+06	1.77386e+08	3.32013e+07
Com_2405_pos	PC (17:1/17:2)	C42 H78 N O8 P	755.545	16.141	756.552	No results	Full match	No results	8.1464e+07	1.26753e+08	2.62272e+08	7.81313e+07	9.87485e+07	2.56802e+08	2.60815e+08	2.74894e+08	3.38251e+07	9.38492e+07	1.826e+08	9.74982e+07	1.30941e+08	2.04556e+08	7.5544e+07	6.00836e+07
Com_2447_pos	4-(methylthio)-6-phenyl-2-(3-pyridyl)pyrimidine-5-carbonitrile	C17 H12 N4 S	304.077	1.586	305.085	Full match	No results	No results	7.74053e+07	483676484	6.56712e+07	8.36254e+07	2.0228e+08	5.51708e+07	8.4155e+07	5.12171e+07	1.212e+08	1.50688e+08	9.42187e+07	2.39964e+08	2.43322e+08	6.79067e+07	1.4245e+08	8.28408e+07
Com_2456_pos	2-Methoxyresorcinol	C7 H8 O3	140.048	4.113	141.055	Full match	No results	No results	5.02761e+08	4.81725e+08	4.50323e+08	5.29634e+08	5.02378e+08	3.25907e+08	4.58987e+08	1.87596e+08	4.8948e+08	4.10286e+08	2.56336e+08	2.23217e+08	3.42742e+08	3.48161e+08	314559743	2.62505e+08
Com_2466_pos	(2E)-N-(4-acetamidobutyl)-3-(4-hydroxy-3-methoxyphenyl)prop-2-enamide	C16 H22 N2 O4	306.158	5.959	307.166	Full match	No results	No results	1.50084e+08	9.88746e+07	1.77734e+06	4.29539e+07	1.043e+08	3.40682e+06	2.64721e+07	3.58137e+07	6.17152e+06	2.21586e+06	2.72538e+08	3.38008e+08	1.15199e+08	2.46571e+06	2.91726e+08	8.71672e+07
Com_2485_pos	PE (17:0/18:2)	C40 H76 N O8 P	729.528	15.723	730.536	No results	Full match	No results	1.24962e+08	7.82921e+07	9.46812e+07	6.20271e+07	6.68515e+07	4.03723e+06	109188915	7.70013e+06	1.31396e+08	6.20322e+08	4.99717e+07	2.81667e+07	4.66783e+07	8.01926e+07	2.93192e+07	4.72728e+07
Com_2488_pos	D-Panthenol	C9 H19 N O4	227.116	7.665	228.123	Invalid mass	No results	No results	2.03101e+08	2.98372e+07	2.17213e+07	2.71614e+07	2.39545e+08	6.90011e+07	2.54913e+08	2.51502e+08	4.31313e+07	3.3716e+07	1.89359e+08	1.00559e+08	1.30483e+08	1.57794e+07	3.98448e+08	1.9528e+07
Com_2496_pos	Methyl palmitate	C17 H34 O2	287.283	12.076	288.29	Invalid mass	No results	No results	1.3174e+08	168085225	3.01353e+08	304807467	2.14138e+08	2.56371e+08	3.01229e+08	2.64861e+08	2.38326e+08	3.03043e+08	1.26158e+08	8.50378e+07	8.25835e+07	107411165	9.06086e+07	1.64817e+08
Com_2538_pos	Ureidoisobutyric Acid	C5 H10 N2 O3	146.069	2.206	147.077	No results	No results	Full match	1.38919e+08	6.19587e+07	5.00188e+06	3.93142e+07	2.64228e+07	8.3216e+06	1.67563e+07	1.44694e+07	1.43997e+07	1.03432e+07	6.54e+07	329516384	4.97784e+07	5.06167e+06	6.9935e+07	2.79302e+07
Com_2618_pos	3-(methylsulfonyl)-2H-chromen-2-one	C10 H8 O4 S	241.041	8.863	242.048	Invalid mass	No results	No results	3.47972e+07	2.46575e+08	6.78679e+07	1.33436e+08	2.28236e+08	9.78793e+07	1.02063e+08	1.9845e+07	1.72807e+07	3.26456e+07	1.35236e+07	2.42304e+07	1.67087e+07	1.67281e+07	7.79321e+06	5.80453e+08
Com_2645_pos	7-(2-aminophenyl)heptanoic acid	C13 H19 N O2	221.142	6.98	222.149	Full match	No results	No results	4.67374e+08	3.84305e+06	1.78168e+06	1.45396e+07	8.14629e+06	4.93529e+06	2.65854e+07	2.17734e+06	3.99722e+06	821031	3.01248e+06	6.6173e+06	5.35819e+06	1.69177e+06	5.36123e+06	4.70415e+06
Com_2648_pos	Kanosamine	C6 H13 N O5	201.061	1.179	202.069	Invalid mass	No results	No results	9.82652e+07	2.8059e+07	1.53589e+08	1.37554e+08	1.69743e+08	5.18376e+08	1.80138e+07	2.47333e+06	1.22546e+08	8.99553e+07	2.18994e+07	1.87842e+06	1.0649e+07	3.18123e+07	9.886e+06	6.44108e+06
Com_2681_pos	2-Arachidonoyl glycerol	C23 H38 O4	378.277	14.98	379.284	Full match	No results	Full match	4.28821e+07	3.88381e+07	3.76965e+07	6.10818e+07	7.56726e+07	5.10465e+08	1.01234e+08	1.28467e+08	1.8964e+07	2.44866e+08	2.99926e+08	3.49728e+07	1.03465e+08	1.64497e+08	3.54454e+07	2.43641e+08
Com_2696_pos	Sulfathiazole	C9 H9 N3 O2 S2	255.012	12.676	256.02	Invalid mass	No results	No results	4.23436e+07	7.62652e+06	363864	449458	1.36479e+07	485295	1.11872e+06	3.48067e+06	465076	400931	1.48572e+07	3.04424e+08	1.21545e+07	413630	1.025e+07	1.78563e+06
Com_2699_pos	2-(2,6-dimethoxyphenyl)-5,6-dimethoxy-4H-chromen-4-one	C19 H18 O6	324.1	9.577	325.107	Invalid mass	No results	No results	1.71768e+08	8.54253e+07	3.14962e+07	7.84055e+07	8.42361e+07	2.57753e+07	6.1632e+07	6.05213e+07	5.50138e+07	3.92151e+07	201824771	304179672	191856338	3.63728e+07	2.04498e+08	7.19598e+07
Com_2743_pos	L-Asparagine	C4 H8 N2 O3	132.054	1.696	133.061	No results	No results	Full match	2.43096e+08	9.65928e+07	4.21316e+07	1.3868e+08	2.03648e+08	4.01218e+07	6.77404e+07	7.46629e+07	6.00034e+07	7.55366e+07	3.50954e+08	2.98577e+08	3.31843e+08	2.34796e+07	4.18758e+08	1.70265e+08
Com_2835_pos	ACar 10:1	C17 H32 N O4	313.226	10.948	314.233	No results	Invalid mass	No results	1.91446e+08	2.9023e+07	1.1559e+06	3.35616e+07	1.67282e+07	1.68524e+07	8.67275e+06	9.59044e+06	1.13742e+07	1.46447e+07	4.88619e+07	2.87276e+08	6.27914e+07	3.92334e+06	3.82786e+07	2.83462e+07
Com_2854_pos	Ouabain	C29 H44 O12	584.281	9.425	585.288	Full match	No results	No results	427858396	8.21839e+06	2.28221e+06	3.67703e+06	3.67075e+06	1.49558e+06	1.56494e+06	1.01912e+06	1.10576e+06	1.54083e+08	2.21024e+08	2.49288e+06	4.07308e+06	6.78799e+07	2.4527e+06	3.97067e+06
Com_2930_pos	6beta-Naltrexol-d3	C20 H22 [2]H3 N O4	173.099	9.762	347.204	Invalid mass	No results	No results	2.01387e+08	3.9338e+08	2.24803e+08	3.65332e+08	5.8911e+07	335989586	280464282	4.36684e+07	1.6094e+08	1.61333e+08	1.3331e+07	117976890	1.05642e+08	1.22922e+08	9.21658e+07	1.16564e+08
Com_2946_pos	N1-(2,3-dihydro-1,4-benzodioxin-6-yl)acetamide	C10 H11 N O3	193.074	1.24	194.081	Full match	No results	Full match	5.51449e+06	3.38967e+07	5.5456e+07	1.87476e+08	3.3571e+07	2.35721e+08	4.10628e+08	9.23774e+07	1.99638e+08	2.03735e+08	3.31724e+07	6.04399e+06	1.81299e+07	1.8678e+08	7.96894e+07	4.71882e+07
Com_2952_pos	Debromohymenialdisine	C11 H11 N5 O2	245.09	1.334	246.097	Full match	No results	No results	2.40563e+07	3.28266e+07	3.95775e+08	1.39311e+08	1.57172e+08	190822140	113614809	9.00288e+06	2.3681e+08	2.0705e+08	2.27421e+07	1.23556e+07	1.01794e+07	2.15336e+08	2.07558e+07	1.12847e+08
Com_2967_pos	Apocynin	C9 H10 O3	166.063	9.156	167.071	Full match	No results	Full match	2.86765e+08	2.64549e+08	3.0276e+08	2.53102e+08	219045508	1.57866e+08	1.66766e+08	1.21094e+08	2.96442e+08	3.12117e+08	2.12808e+08	2.64594e+08	2.5188e+08	2.11712e+08	4.31494e+08	2.73238e+08
Com_2977_pos	Υ-L-Glutamyl-L-glutamic acid	C10 H16 N2 O7	276.096	1.56	277.103	Full match	No results	Full match	2.06748e+07	3.87132e+08	8.90852e+07	6.53166e+07	2.48004e+08	2.73501e+07	2.30795e+07	7.79626e+06	4.14496e+07	1.19282e+08	5.08348e+06	2.20519e+07	2.16425e+07	2.1987e+07	1.14838e+07	2.01324e+08
Com_3024_pos	N-(2-Furoyl)glycine	C7 H7 N O4	169.038	5.826	170.045	No results	Full match	No results	1.96918e+08	7.03138e+07	4.43544e+06	7.8088e+07	6.17895e+07	9.50637e+06	3.28605e+07	5.13698e+07	1.77234e+07	1.1081e+07	9.75686e+07	2.6901e+08	2.13191e+08	4.63949e+06	1.96719e+08	6.34918e+07
Com_3032_pos	PC (16:2e/4:0)	C28 H54 N O7 P	547.364	15.397	548.372	No results	Full match	Full match	8.77637e+06	1.28342e+07	7.69866e+06	5.35562e+06	1.13698e+07	6.73287e+07	1.81958e+07	2.12138e+08	1.30953e+07	2.79442e+07	4.28118e+07	4.03863e+06	4.96801e+07	7.36568e+07	2.47656e+07	5.1453e+07
Com_3039_pos	3-methoxy-2-phenyl-4H-furo[2,3-h]chromen-4-one	C18 H12 O4	292.074	9.469	293.081	Full match	No results	No results	137818971	5.39548e+07	1.01977e+08	3.99506e+07	5.35716e+07	5.67015e+06	1.81865e+07	4.53606e+07	1.08405e+07	6.47053e+07	5.20363e+07	267225193	1.44509e+08	5.77964e+07	1.78168e+08	4.59314e+07
Com_3053_pos	2-methyl-1,2-dihydrophthalazin-1-one	C9 H8 N2 O	160.064	3.663	161.071	Full match	No results	No results	3.97133e+08	3.33599e+07	2.73374e+06	3.39513e+07	4.12505e+07	7.17714e+06	3.09023e+07	1.11005e+07	8.64971e+06	3.59686e+06	3.07818e+08	2.54738e+08	2.22243e+08	3.53527e+06	144326185	4.60299e+07
Com_3070_pos	6-[(4-methylphenyl)sulfonyl]-6-azabicyclo[3.2.1]octane	C14 H19 N O2 S	303.072	1.224	304.08	Invalid mass	No results	No results	1.33776e+07	8.69861e+07	1.83485e+08	1.70817e+08	9.40453e+07	3.28061e+08	8.28026e+07	15801602	3.03106e+08	1.81754e+08	2.51908e+07	1.34138e+07	1.60221e+07	1.60577e+08	1.70759e+07	4.8122e+08
Com_3078_pos	C-8 Ceramide-1-phosphate	C26 H52 N O6 P	505.354	15.207	506.361	Full match	No results	No results	1.06602e+07	6.99771e+06	5.70768e+06	7.09999e+06	1.1603e+07	4.06444e+07	2.18276e+07	2.07926e+08	6.05379e+06	3.74939e+07	4.27628e+07	5.65419e+06	2.30744e+07	1.16263e+08	1.0462e+07	3.76417e+07
Com_3145_pos	1-(4-methyl-2-morpholino-1,3-thiazol-5-yl)ethan-1-one	C10 H14 N2 O2 S	226.078	6.291	227.085	Full match	No results	No results	2.28892e+08	6.0019e+07	2.15999e+06	3.82488e+07	1.16477e+08	6.20784e+06	2.50363e+07	2.48287e+07	6.14861e+06	4.62708e+06	9.98482e+07	2.55477e+08	9.87622e+07	2.05633e+06	2.23782e+08	4.35828e+07
Com_3168_pos	Caprolactam	C6 H11 N O	113.084	15.038	114.091	Full match	No results	No results	4.3476e+07	6.12992e+07	1.22751e+08	5.35067e+07	4.3584e+07	8.17641e+07	1.27306e+08	200097626	5.00006e+07	6.98955e+07	1.09501e+08	6.36084e+07	7.54539e+07	1.95154e+08	4.85396e+07	4.6239e+07
Com_3183_pos	3-pentadecyl-4,5,6,7-tetrahydrobenzo[d]isoxazol-4-one oxime	C22 H38 N2 O2	362.297	6.379	363.304	Invalid mass	No results	No results	1.47747e+08	2.68208e+08	3.61668e+08	3.69406e+08	2.54102e+08	2.16876e+08	2.48426e+08	1.42765e+08	3.16108e+08	3.49232e+08	1.87776e+08	1.33316e+08	220053534	2.39761e+08	1.7032e+08	2.52634e+08
Com_3187_pos	LPC 14:0	C22 H46 N O7 P	467.301	14.349	468.309	No results	Full match	Full match	2.7217e+06	2.09223e+06	2.49244e+06	5.29968e+06	2.73908e+06	4.32198e+07	2.30242e+07	1.99134e+08	1.08942e+07	1.9366e+07	1.27423e+07	828095	5.67637e+06	3.6451e+07	3.68804e+06	6.49545e+06
Com_3210_pos	Guvacoline	C7 H11 N O2	141.079	5.655	142.087	Full match	No results	No results	1.8251e+08	7.44966e+07	1.70567e+08	9.81442e+07	4.31257e+07	7.06302e+07	5.29888e+07	6.92919e+06	5.47154e+08	4.44397e+07	2.38652e+07	5.00505e+07	4.23153e+07	3.93361e+07	2.57841e+07	1.14308e+08
Com_3212_pos	Cuminaldehyde	C10 H12 O	148.089	9.368	149.096	Full match	No results	No results	3.31946e+08	4.77224e+07	1.03863e+07	6.72664e+07	5.01315e+07	2.14604e+07	3.76898e+07	3.62425e+07	4.33837e+07	1.42856e+07	1.29728e+08	2.47394e+08	3.25041e+08	1.45531e+07	2.09181e+08	9.24113e+07
Com_3213_pos	α-Hydroxyalprazolam	C17 H13 Cl N4 O	324.082	5.149	325.09	Invalid mass	No results	No results	1.5133e+08	1.74585e+08	2.29772e+08	3.16907e+08	1.98075e+08	4.11884e+08	3.12896e+08	7.13653e+07	2.68706e+08	3.18609e+08	6.88017e+07	5.72278e+07	1.12557e+08	1.55446e+08	1.18105e+08	1.97607e+08
Com_3216_pos	2-(Dimethylamino)Guanosine	C12 H17 N5 O5	311.122	1.239	312.129	No results	No results	Full match	7.13986e+06	1.19857e+07	3.5511e+08	6.6615e+07	3.89828e+07	4.32862e+07	3.98357e+07	3.90882e+06	1.20146e+08	2.48188e+07	1.61446e+07	4.54783e+06	1.99021e+07	4.74737e+07	1.30849e+07	5.53289e+07
Com_3236_pos	Kinetin	C10 H9 N5 O	237.064	2.139	238.071	Invalid mass	No results	No results	2.55538e+08	2.55871e+08	1.36416e+08	145666857	1.16223e+08	2.81882e+08	1.88618e+08	4.13324e+07	5.4231e+08	1.7182e+08	1.6439e+08	1.60804e+08	1.74533e+08	152928621	1.21727e+08	4.15211e+08
Com_3316_pos	Homosildenafil	C23 H32 N6 O4 S	488.22	12.317	489.227	Full match	No results	No results	3.39058e+07	1.31738e+07	1.91503e+07	9.04597e+06	7.5201e+06	1.90803e+07	3.91741e+06	4.89042e+07	2.48304e+07	1.01681e+07	2.79347e+08	1.839e+07	4.40536e+06	1.50475e+07	3.59162e+06	2.28502e+07
Com_3326_pos	N-Acetylsphingosine	C20 H39 N O3	323.283	14.94	324.29	Invalid mass	No results	No results	1.52211e+08	9.08102e+07	1.88552e+08	1.19357e+08	3.01115e+08	268199796	2.90613e+08	1.86958e+08	2.71629e+07	164156254	5.32513e+07	5.99056e+07	5.99491e+07	9.00371e+07	4.88648e+07	5.9748e+07
Com_3345_pos	Acipimox	C6 H6 N2 O3	154.038	1.627	155.045	Full match	No results	No results	2.29823e+08	8.43363e+07	6.4654e+06	1.301e+08	1.59638e+08	1.84736e+07	5.19647e+07	8.08344e+07	2.16397e+07	9.23314e+06	2.75977e+08	179921844	2.08911e+08	8.55648e+06	3.5697e+08	1.528e+08
Com_3355_pos	Methyl-2-aminobenzoate	C8 H9 N O2	151.064	6.081	152.071	Full match	No results	Full match	6.43829e+07	2.24074e+07	1.19386e+07	2.1887e+07	1.31458e+08	1.61897e+07	1.75343e+07	1.08996e+07	1.54553e+07	1.12336e+07	2.94868e+07	2.33776e+08	5.86261e+07	1.12636e+07	4.93126e+07	2.19603e+07
Com_3356_pos	N-(5-acetamidopentyl)acetamide	C9 H18 N2 O2	208.122	6.6	209.129	Invalid mass	No results	No results	3.42044e+08	4.53937e+07	3.82957e+06	8.24265e+07	5.89022e+07	7.0744e+06	3.94904e+07	2.46298e+07	1.04108e+07	3.33775e+06	9.27124e+07	2.33578e+08	3.02844e+08	2.67932e+06	1.86375e+08	5.61442e+07
Com_3390_pos	Methyl cinnamate	C10 H10 O2	162.068	10.07	347.124	Full match	No results	No results	8.90077e+07	4.83455e+07	2.80782e+07	6.62122e+07	4.73409e+07	2.29838e+07	3.77678e+07	3.8792e+07	4.30639e+07	3.00892e+07	1.17456e+08	2.3175e+08	1.30179e+08	2.13696e+07	1.29412e+08	4.71271e+07
Com_3448_pos	XLR11 N-(4-hydroxypentyl) metabolite	C21 H28 F N O2	345.215	9.081	346.223	Invalid mass	No results	No results	2.54977e+08	7.03794e+07	2.10869e+06	4.11289e+07	4.68573e+07	7.34657e+06	2.48451e+07	2.6312e+07	9.97693e+06	4.24735e+06	1.74658e+08	2.26335e+08	2.04562e+08	1.93974e+06	2.41069e+08	4.6664e+07
Com_3497_pos	Bialaphos	C11 H22 N3 O6 P	323.122	1.457	324.129	Invalid mass	No results	No results	2.92743e+08	4.78555e+07	8.2517e+07	6.57036e+07	7.80871e+07	3.70069e+08	2.94941e+07	8.02194e+06	6.31499e+07	1.60372e+08	2.33695e+07	3.36551e+07	1.94444e+07	7.61421e+07	2.7749e+07	2.70234e+07
Com_3546_pos	PC (22:4e/14:0)	C44 H82 N O7 P	767.584	16.458	768.591	No results	Full match	No results	103847783	4.8808e+07	224941501	3.69571e+07	1.07868e+08	1.37177e+07	8.49022e+07	5.934e+07	4.83896e+08	2.83894e+07	3.29275e+07	5.41549e+06	2.48286e+07	260467073	5.13693e+07	2.50077e+07
Com_3613_pos	Maltotetraose	C24 H42 O21	688.204	1.387	689.211	Invalid mass	No results	No results	6.54611e+07	3.03223e+08	5.30893e+07	2.09281e+08	1.82667e+08	1.87738e+08	2.38104e+08	7.79806e+07	2.73727e+08	1.62503e+08	6.50467e+07	4.22766e+07	2.20359e+08	8.1277e+07	2.17233e+08	1.39906e+08
Com_3624_pos	Piperine	C17 H19 N O3	303.143	1.465	304.151	Invalid mass	No results	No results	1.10077e+08	3.25886e+07	8.21334e+06	2.57462e+07	2.51551e+07	4.85581e+06	2.11009e+07	2.0765e+07	8.77794e+06	2.05959e+07	1.70411e+08	2.13292e+08	2.21979e+08	11513301	1.82022e+08	2.8912e+07
Com_3661_pos	3-Methoxycinnamic acid	C10 H10 O3	160.053	8.976	161.06	Invalid mass	No results	No results	1.30305e+08	8.29579e+07	6.51066e+07	8.38054e+07	3.36349e+08	8.05304e+07	1.47981e+08	2.51566e+07	1.13327e+08	5.38293e+07	4.70643e+07	1.1597e+08	2.09483e+08	3.77536e+07	135965472	5.13484e+07
Com_3714_pos	Guanosine monophosphate	C10 H14 N5 O8 P	363.058	1.818	364.065	No results	No results	Full match	1.45735e+07	2.77458e+06	3.63991e+06	63715883	1.21185e+07	8.5044e+07	8.23443e+07	9.33113e+07	1.5517e+07	1.97706e+07	6.2333e+07	1.25065e+07	2.99426e+07	2.55741e+07	3.26818e+08	1.49568e+08
Com_3722_pos	6-Pentyl-2H-pyran-2-one	C10 H14 O2	166.1	10.787	167.107	Full match	No results	Full match	3.10658e+08	5.11198e+07	2.59651e+07	6.94865e+07	4.09677e+07	3.02158e+07	3.73338e+07	1.68495e+07	3.8835e+07	2.49427e+07	7.06378e+07	6.63442e+07	7.78471e+07	2.35059e+07	5.87531e+07	6.07477e+07
Com_3742_pos	1-(2-methoxy-4-nitrophenyl)pyrrolidine	C11 H14 N2 O3	222.101	7.719	223.108	Full match	No results	Full match	260543240	1.40856e+08	8.95085e+07	1.05447e+08	1.03925e+08	5.66838e+07	9.73165e+07	7.08412e+07	9.92087e+07	1.04339e+08	1.21069e+08	2.06453e+08	2.10179e+08	5.4482e+07	2.128e+08	7.79273e+07
Com_3784_pos	octadec-9-ynoic acid	C18 H32 O2	262.23	14.622	263.237	Invalid mass	No results	No results	2.89994e+07	6.3196e+07	6.43239e+07	3.89166e+07	4.76325e+07	9.18548e+07	6.64491e+07	1.61189e+08	2.55933e+07	3.61989e+07	4.85935e+07	2.55072e+07	3.27759e+07	8.19114e+07	1.21799e+07	2.32398e+07
Com_3816_pos	1-Aminocyclohexanecarboxylic acid	C7 H13 N O2	143.095	6.207	144.102	Full match	No results	No results	2.76556e+08	9.20448e+07	1.37554e+07	7.67497e+07	9.43007e+07	1.80393e+07	4.50473e+07	5.14086e+07	2.32929e+07	1.62659e+07	8.83167e+07	2.00851e+08	1.21648e+08	1.09647e+07	1.40804e+08	4.66253e+07
Com_3827_pos	PC (18:1/20:5)	C46 H80 N O8 P	1611.12	15.684	806.567	No results	Invalid mass	No results	1.21419e+08	82099768	4.8504e+07	6.21096e+07	5.37658e+07	5.3994e+06	9.5193e+06	3.48796e+06	4.42794e+08	114507931	6.92281e+06	5.27242e+06	1.7547e+07	3.70255e+07	6.07054e+07	2.24186e+07
Com_3841_pos	4-oxododecanedioic acid	C12 H20 O5	226.121	11.356	227.128	Invalid mass	No results	No results	2.98755e+08	2.14829e+07	3.77664e+06	1.33589e+08	1.83894e+07	1.42759e+07	1.10908e+07	1.77299e+07	1.09865e+07	3.28181e+06	1.68367e+08	7.59554e+07	7.07369e+07	4.54605e+06	9.03728e+07	1.45638e+07
Com_3881_pos	LPE 17:1	C22 H44 N O7 P	465.286	14.889	466.293	No results	Full match	No results	8.7151e+06	1.11765e+07	8.18082e+06	1.24822e+07	1.36391e+07	6.6265e+07	3.62852e+07	1.56106e+08	5.92624e+06	2.85913e+07	3.05741e+07	5.50005e+06	2.30598e+07	1.48311e+07	7.23354e+06	4.49487e+07
Com_3906_pos	(11E,15Z)-9,10,13-trihydroxyoctadeca-11,15-dienoic acid	C18 H32 O5	350.207	12.041	351.214	Invalid mass	No results	No results	8.20309e+07	1.48193e+08	1.42399e+08	1.54459e+08	1.38686e+08	3.2592e+08	1.74656e+08	6.08211e+07	1.69791e+08	2.18042e+08	7.14252e+07	4.30046e+07	9.69961e+07	1.59366e+08	8.16997e+07	2.059e+08
Com_3936_pos	3-amino-2-phenyl-2H-pyrazolo[4,3-c]pyridine-4,6-diol	C12 H10 N4 O2	242.081	10.32	243.088	Full match	No results	No results	1.77875e+08	6.37978e+07	1.1684e+07	7.62114e+07	1.69816e+08	3.41509e+07	2.02743e+07	4.10665e+07	2.87694e+07	2.30734e+07	1.53766e+08	194027769	8.88029e+07	1.42502e+07	2.07157e+08	1.41523e+07
Com_3947_pos	Temazepam	C16 H13 Cl N2 O2	300.067	8.76	301.074	No results	Full match	No results	182256474	2.7409e+08	2.42751e+08	2.36932e+08	2.9343e+08	2.49035e+08	2.64658e+08	8.91068e+07	3.27241e+08	2.54214e+08	8.51145e+07	9.70217e+07	1.50417e+08	1.00341e+08	1.55451e+08	1.55653e+08
Com_3959_pos	4-(2,3-dihydro-1,4-benzodioxin-6-yl)butanoic acid	C12 H14 O4	204.079	9.821	205.086	Invalid mass	No results	No results	1.46421e+08	7.76201e+07	3.57554e+07	7.60231e+07	6.14391e+07	4.09339e+07	4.2402e+07	2.99844e+07	5.57977e+07	3.46536e+07	7.86675e+07	170706038	262373252	2.1791e+07	1.86075e+08	6.93748e+07
Com_3962_pos	ACar 16:1	C23 H44 N O4	397.32	12.958	398.327	No results	Invalid mass	No results	1.44874e+07	3.1244e+07	4.06145e+06	1.23106e+07	2.65014e+07	7.62274e+07	7.55966e+07	1.52542e+08	8.94037e+06	1.04728e+08	3.47696e+07	1.11116e+07	1.90991e+07	4.58085e+07	7.11106e+06	1.81498e+07
Com_3982_pos	4-methoxy-6-(prop-2-en-1-yl)-2H-1,3-benzodioxole	C11 H12 O3	192.079	9.149	193.086	Full match	No results	No results	2.15198e+08	1.52646e+08	1.79892e+08	2.01229e+08	1.18097e+08	1.81587e+08	1.82613e+08	8.92985e+07	279201348	2.03587e+08	1.1764e+08	8.53552e+07	2.60873e+08	1.78513e+08	2.1659e+08	2.64101e+08
Com_4053_pos	3-(propan-2-yl)-octahydropyrrolo[1,2-a]pyrazine-1,4-dione	C10 H16 N2 O2	196.122	5.74	197.129	Full match	No results	No results	182376843	3.32685e+07	3.7372e+07	4.46096e+07	4.9046e+07	7.22094e+06	9.15581e+07	1.28996e+07	8.60522e+07	1.02182e+07	5.12287e+07	1.87251e+08	167437337	8.34702e+06	1.21838e+08	5.10654e+07
Com_4059_pos	PC (14:0e/3:0)	C25 H52 N O7 P	509.348	15.282	510.355	No results	Full match	Full match	1.42258e+07	1.68685e+07	2.44876e+07	1.26499e+07	2.01901e+07	4.86172e+07	5.1011e+07	1.48098e+08	2.32643e+06	2.82482e+07	2.81872e+07	1.59281e+07	3.0137e+07	3.96593e+07	7.7265e+06	2.81361e+07
Com_4060_pos	Isohomovanillic acid	C9 H10 O4	182.058	7.368	183.066	Full match	No results	Full match	1.24452e+08	8.8838e+07	4.28964e+07	9.88278e+07	1.2965e+08	8.32703e+07	6.10037e+07	4.79413e+07	6.90181e+07	5.56419e+07	8.70297e+07	1.48332e+08	1.9453e+08	3.26137e+07	2.93972e+08	7.55084e+07
Com_4112_pos	7-Methoxyflavone	C16 H12 O3	504.161	6.629	505.168	Invalid mass	No results	No results	1.78092e+08	1.96021e+08	195068825	2.46422e+08	1.79208e+08	1.46122e+08	2.74165e+08	1.04004e+08	2.7038e+08	2.92758e+08	7.74342e+07	7.17431e+07	1.27254e+08	1.90044e+08	9.81789e+06	1.17677e+08
Com_4149_pos	3-(5,7-dimethoxy-4-oxo-4H-chromen-2-yl)propanoic acid	C14 H14 O6	278.079	8.907	279.087	Full match	No results	No results	1.18274e+08	1.00516e+08	2.61675e+08	1.77863e+08	9.73009e+07	1.33458e+08	150855695	9.8345e+07	194050532	1.54245e+08	1.16924e+08	5.20094e+07	1.5896e+08	1.0575e+08	2.33957e+08	1.30808e+08
Com_4161_pos	2-(4-aminophenoxy)isophthalonitrile	C14 H9 N3 O	235.073	1.167	236.08	Invalid mass	No results	No results	3.8574e+07	9.85722e+07	2.60767e+08	3.40146e+07	3.34988e+07	6.91546e+07	9.96944e+07	1.57976e+07	6.63586e+07	1.86259e+08	1.73035e+07	1.60902e+07	4.88948e+07	4.26138e+07	7.21436e+07	7.43224e+07
Com_4165_pos	4-(5H-thieno[3',2':5,6]thiino[4,3-d]pyrimidin-2-yl)benzamide	C16 H11 N3 O S2	325.031	7.262	326.038	Invalid mass	No results	No results	7.57958e+07	2.58363e+07	912430	1.77717e+07	5.72667e+07	2.56594e+06	1.08609e+07	1.50381e+07	2.1616e+06	869117	1.03864e+08	1.81213e+08	7.42542e+07	1.01031e+06	1.25698e+08	3.26423e+07
Com_4269_pos	PE (14:1e/22:2)	C41 H78 N O7 P	727.547	13.725	728.554	No results	Invalid mass	No results	2.15218e+08	7.35294e+07	1.39803e+08	2.11116e+08	280672812	6.33743e+07	9.87071e+07	7.60156e+07	3.51547e+08	1.40525e+08	1.2388e+08	8.74253e+07	1.47834e+08	8.56064e+07	1.56933e+08	1.01109e+08
Com_4284_pos	Glycylproline	C7 H12 N2 O3	172.085	1.475	173.092	Full match	No results	Full match	4.0105e+07	1.93785e+07	1.49521e+07	2.3058e+07	3.0656e+07	1.59618e+07	1.72849e+07	1.31402e+07	3.15815e+07	1.39374e+07	7.22094e+07	1.75394e+08	5.34591e+07	1.4519e+07	1.07445e+08	2.74111e+07
Com_4307_pos	Δ2-trans-Hexadecenoic acid	C16 H30 O2	254.224	15.039	255.232	Full match	No results	Full match	3.16408e+07	2.02209e+07	7.37279e+07	2.40199e+07	2.46864e+07	5.42993e+07	7.03312e+07	137751832	1.25876e+07	4.26788e+07	6.57796e+07	3.73506e+07	3.25633e+07	8.3693e+07	6.95044e+06	15120494
Com_4349_pos	L-lysine	C6 H14 N2 O2	146.106	1.043	147.113	No results	No results	Full match	8.88085e+07	1.8223e+08	128983300	1.96213e+08	2.58339e+08	2.1004e+08	190205703	8.0062e+07	1.92814e+08	2.14913e+08	112857223	8.45355e+07	6.68383e+07	125264909	1.75563e+08	3.14586e+08
Com_4405_pos	LPE 16:1	C21 H42 N O7 P	451.27	14.477	452.278	No results	Full match	No results	2.43642e+06	2.51319e+06	2.96841e+06	6.63825e+06	2.89772e+06	3.18767e+07	2.71747e+07	1.34066e+08	4.62984e+06	1.37895e+07	6.85298e+06	965415	3.95502e+06	3.08045e+07	1.84084e+06	5.70549e+06
Com_4432_pos	1,3-Dihydro-1,3,3-trimethyl-2H-indol-2-ylidene acetaldehyde	C13 H15 N O	201.116	11.661	202.123	Full match	No results	No results	9.08282e+07	1.48414e+08	8.58466e+07	2.67669e+08	1.86967e+08	116434960	1.8418e+08	9.90393e+07	1.10821e+08	9.56062e+07	6.4581e+07	1.68221e+08	1.03493e+08	9.54843e+07	9.52264e+07	9.83205e+07
Com_4448_pos	β-Asarone	C12 H16 O3	208.11	11.217	209.118	Full match	No results	No results	2.5086e+08	47551319	3.92048e+06	5.07247e+07	4.59542e+07	8.89674e+06	2.12658e+07	3.11118e+07	9.73903e+06	4.20733e+06	7.51574e+07	1.25041e+08	7.54438e+07	3.78223e+06	8.77316e+07	5.7389e+07
Com_4452_pos	6-(3-hydroxybutan-2-yl)-5-(hydroxymethyl)-4-methoxy-2H-pyran-2-one	C11 H16 O5	210.09	7.324	211.097	Invalid mass	No match	No results	4.30387e+07	1.08881e+08	2.40636e+08	3.78504e+07	5.70605e+07	1.5539e+07	2.80462e+07	4.73774e+07	5.55418e+07	1.04133e+08	4.02024e+07	3.24597e+07	3.24816e+07	9.28804e+07	3.90772e+07	1.20571e+08
Com_4464_pos	Di(2-ethylhexyl) phthalate	C24 H38 O4	184.148	15.9	391.284	Invalid mass	Invalid mass	No results	2.75003e+06	6.75639e+06	3.84789e+07	6.65834e+06	2.75257e+07	3.6582e+07	4.46167e+07	1.32119e+08	4.0467e+06	1.03206e+07	2.36404e+07	2.34968e+06	1.13881e+07	3.91591e+07	3.30675e+06	6.34998e+06
Com_4504_pos	1-oxo-2,3-dihydro-1H-inden-4-yl benzoate	C16 H12 O3	252.079	10.859	253.086	Full match	No results	No results	9.32479e+06	7.0524e+06	6.27382e+06	1.74554e+07	5.62996e+06	6.18875e+06	8.01863e+06	7.19174e+06	7.30964e+06	6.88853e+06	7.94304e+06	1.82517e+07	2.2467e+08	5.59168e+06	1.13289e+07	1.16768e+07
Com_4586_pos	trans-Cinnamaldehyde	C9 H8 O	132.058	7.017	133.065	Full match	No results	No results	1.23858e+08	3.95547e+07	4.71995e+07	1.32657e+08	4.91731e+07	2.69209e+08	1.40524e+08	1.58904e+07	1.42152e+08	5.38589e+07	2.58034e+07	3.78922e+07	4.39622e+07	3.21569e+07	4.38948e+07	6.91405e+07
Com_4590_pos	Nootkatone	C15 H22 O	218.167	16.886	219.175	Full match	No results	No results	3.21833e+07	2.54441e+07	4.34373e+07	1.85881e+07	2.99012e+07	6.2289e+07	6.77519e+07	1.27886e+08	1.42499e+07	2.04331e+07	3.37748e+07	1.91067e+07	1.8762e+07	5.14422e+07	1.4213e+07	2.21782e+07
Com_4673_pos	dAMP	C10 H14 N5 O6 P	331.069	8.681	332.077	No results	No results	Full match	6.0033e+06	8.51382e+06	7.23732e+06	4.48791e+06	1.23334e+07	8.01843e+06	1.05722e+07	1.54391e+07	1.11385e+07	8.48587e+06	1.09634e+08	1.57657e+08	1.49939e+08	6.7639e+06	121768802	1.14955e+08
Com_4679_pos	Linoleoyl ethanolamide	C20 H37 N O2	323.283	14.372	324.29	Full match	No results	No results	1.33192e+07	2.02859e+07	3.71618e+07	1.50401e+07	1.60685e+07	2.20223e+07	3.53493e+07	1.24575e+08	1.03373e+07	2.76381e+07	2.94523e+07	2.24325e+07	2.27066e+07	4.61522e+07	9.4468e+06	8.72709e+06
Com_4695_pos	PC (14:0e/5:0)	C27 H56 N O7 P	537.38	15.998	538.387	No results	Full match	No results	3.12495e+06	4.79636e+06	2.56539e+06	2.59131e+06	5.60045e+06	1.86858e+07	1.06376e+07	1.23753e+08	2.36857e+06	4.25412e+06	9.35923e+06	1.13754e+06	4.88275e+06	1.2509e+07	4.69667e+06	1.1138e+07
Com_4741_pos	PC (18:4e/20:5)	C46 H76 N O7 P	1571.07	15.654	786.543	No results	Invalid mass	No results	1.94259e+07	1.93348e+07	4.6579e+07	1.33771e+07	3.62745e+07	6.73524e+07	7.64622e+07	122357726	2.67085e+06	2.50135e+07	4.3685e+07	2.29445e+07	2.14166e+07	6.45251e+07	1.83012e+07	1.50358e+07
Com_4751_pos	Lenalidomide	C13 H13 N3 O3	281.076	3.599	282.084	Invalid mass	Invalid mass	No results	5.38727e+07	2.27145e+06	928365	7.0885e+06	6.59609e+06	1.38573e+06	3.71022e+06	4.23181e+06	1.87873e+06	1.353e+06	5.0412e+07	1.54104e+08	2.42474e+07	798720	5.18147e+06	5.72745e+06
Com_4756_pos	2,6-Di-tert-butyl-1,4-benzoquinone	C14 H20 O2	220.147	11.628	221.154	Full match	No results	No results	2.3057e+08	1.6188e+07	5.43287e+06	3.1869e+07	2.00699e+07	9.59554e+06	1.44655e+07	1.24462e+07	1.16577e+07	6.26281e+06	7.19819e+07	9.22678e+07	6.65202e+07	6.11717e+06	5.25224e+07	2.6005e+07
Com_4780_pos	Sedanolide	C12 H18 O2	194.131	12.465	195.138	Full match	No results	No results	2.28946e+08	8.2942e+07	5.48233e+07	8.49646e+07	1.82784e+08	7.68907e+07	9.19218e+07	2.30797e+07	7.3873e+07	1.03051e+08	6.043e+07	4.8863e+07	5.85548e+07	5.02712e+07	7.31267e+07	6.29625e+07
Com_4800_pos	ACar 20:0	C27 H54 N O4	455.398	13.909	456.405	No results	Invalid mass	No results	2.67185e+07	2.77244e+07	2.94666e+07	1.01835e+07	4.04296e+07	3.67374e+07	38226695	120408913	9.1004e+06	3.97065e+07	2.18504e+07	6.66556e+06	1.68624e+07	2.18436e+07	4.17111e+06	3.87978e+06
Com_4808_pos	1-[2,6-di(tert-butylamino)-4-methyl-3-pyridyl]ethan-1-one	C16 H27 N3 O	277.213	14.114	278.22	Invalid mass	No results	No results	1.66047e+08	1.50902e+08	9.01386e+07	9.47602e+07	1.28847e+08	1.18602e+08	6.79629e+07	1.20111e+08	3.53098e+07	9.21548e+07	8.41431e+07	8.2141e+07	2.74862e+07	9.83967e+07	2.36853e+07	4.38381e+07
Com_4819_pos	PC (16:2e/22:5)	C46 H80 N O7 P	1579.15	15.699	790.583	No results	Invalid mass	No results	1.37703e+07	135058602	9.60536e+07	1.35406e+08	1.45973e+08	7.75957e+07	5.64359e+07	3.58361e+07	8.04335e+06	1.00559e+08	1.09177e+08	7.72189e+07	6.0239e+06	1.1312e+07	2.37913e+08	6.44072e+07
Com_4821_pos	Epinephrine	C9 H13 N O3	183.09	7.908	184.097	Full match	No results	Full match	7.73396e+07	1.82924e+07	8.6723e+06	2.10398e+07	19733167	1.12139e+07	1.42952e+07	1.69967e+07	1.06575e+07	9.06588e+06	4.19383e+07	151271386	1.12562e+08	7.16469e+06	7.31035e+07	2.6957e+07
Com_4825_pos	Desoxycortone	C21 H30 O3	330.22	11.721	331.227	Full match	No results	Full match	9.79965e+07	3.50417e+07	1.15518e+06	3.80032e+07	5.11232e+07	2.01442e+06	7.5626e+06	2.46541e+07	5.60221e+06	2.57737e+06	9.54128e+07	1.51156e+08	5.51216e+07	2.57553e+06	8.73909e+07	5.18718e+07
Com_4841_pos	5-[(1-benzothiophen-3-ylmethyl)sulfanyl]-1-methyl-4-nitro-1H-imidazole	C13 H11 N3 O2 S2	210.101	5.747	211.108	Invalid mass	No results	No results	1.04733e+08	6.22075e+07	6.62547e+06	6.7365e+07	5.55442e+07	9.07431e+06	2.07886e+07	1.98554e+07	9.90247e+06	4.89842e+06	7.0238e+07	1.50574e+08	1.29853e+08	7.40287e+06	7.31408e+07	3.73806e+07
Com_4856_pos	Desthiobiotin	C10 H18 N2 O3	214.132	8.635	215.139	Full match	No results	No results	126900739	1.20475e+08	6.31045e+07	129996004	8.65617e+07	6.95272e+07	5.41535e+07	5.79947e+07	9.94007e+07	8.60716e+07	1.31003e+08	1.49791e+08	1.85302e+08	5.66261e+07	1.89819e+08	120291057
Com_4919_pos	ethyl 3-[5-(acetylamino)-2-methoxyanilino]butanoate	C15 H22 N2 O4	294.158	7.426	295.166	Full match	No results	No results	6.97091e+07	3.40393e+07	3.19954e+07	4.55488e+07	3.16315e+07	1.52588e+07	1.01693e+07	2.21404e+07	3.59639e+07	2.50019e+07	5.42181e+07	1.47123e+08	3.33787e+07	2.78545e+07	6.69719e+07	8.74686e+07
Com_4973_pos	Arecoline	C8 H13 N O2	155.095	7.084	156.102	Full match	No results	No results	8.24732e+07	3.52689e+07	6.37863e+06	2.70611e+07	6.44229e+07	6.63346e+06	2.03911e+07	1.37064e+07	1.00179e+07	5.01019e+06	4.57835e+07	1.44738e+08	5.71935e+07	6.21331e+06	6.32904e+07	4.81054e+07
Com_5021_pos	PE (14:0e/22:4)	C41 H76 N O7 P	725.537	15.784	726.545	No results	Full match	No results	1.21058e+08	2.847e+07	1.11275e+08	2.59045e+07	4.47461e+07	1.49884e+07	1.25901e+08	2.18503e+07	1.22502e+08	2.64331e+08	2.57933e+07	1.2538e+07	6.1511e+07	1.58967e+08	1.89989e+07	1.29887e+07
Com_5084_pos	PC (14:1e/22:0)	C44 H88 N O7 P	773.629	15.779	774.636	No results	Full match	No results	2.06883e+08	9.12153e+07	8.70373e+07	9.76486e+07	1.08395e+08	7.56981e+07	8.63503e+07	7.50116e+06	1.30383e+07	4.30611e+07	2.68356e+07	1.20929e+08	5.98027e+07	2.36674e+08	3.8097e+07	7.39723e+07
Com_5092_pos	NKK	C16 H32 N6 O5	388.244	11.618	389.251	Full match	No results	No results	1.59028e+08	1.5599e+08	7.57523e+07	1.72062e+08	2.24477e+08	8.9314e+07	7.88145e+07	4.68629e+07	1.4338e+08	1.48078e+08	141482310	1.03245e+08	1.62427e+08	7.83367e+07	1.62734e+08	1.35093e+08
Com_5187_pos	Decanoylcarnitine	C17 H33 N O4	315.241	11.397	316.249	Full match	Invalid mass	No results	2.95797e+07	1.49552e+07	1.8951e+06	1.25062e+07	1.65733e+07	3.00187e+07	1.29943e+07	1.96617e+07	1.16423e+07	2.61101e+07	2.97093e+07	1.37343e+08	3.99055e+07	6.66219e+06	2.41946e+07	3.09357e+07
Com_5190_pos	4-oxo-4-(5,6,7,8-tetrahydronaphthalen-1-ylamino)but-2-enoic acid	C14 H15 N O3	227.091	1.379	228.098	Invalid mass	No results	No match	2.63652e+07	2.12726e+07	2.01291e+07	2.31103e+07	6.61623e+07	1.11466e+07	1.239e+07	5.44606e+06	2.88692e+07	6.8786e+06	7.43901e+07	1.37164e+08	5.27529e+07	1.39865e+07	4.11753e+07	2.84129e+07
Com_5218_pos	N8-Acetylspermidine	C9 H21 N3 O	187.168	1.021	188.176	Full match	No results	No results	1.72742e+08	2.66585e+07	1.04049e+07	1.11333e+08	8.71443e+07	3.3472e+07	1.09752e+08	5.34881e+07	2.48239e+07	3.94388e+06	1.59897e+08	7.13123e+07	3.58395e+07	2.18444e+07	1.02574e+08	2.88334e+07
Com_5236_pos	Isopropyl myristate	C17 H34 O2	287.283	12.687	288.29	Invalid mass	No results	No results	3.00492e+07	1.67574e+07	3.70561e+07	2.30745e+07	5.50152e+07	6.93864e+07	5.07782e+07	1.07182e+08	1.09048e+07	5.78396e+07	3.00513e+07	4.58612e+07	1.5251e+07	3.04859e+07	1.20798e+07	1.56283e+07
Com_5238_pos	4-(pentyloxy)benzene-1-carbohydrazide	C12 H18 N2 O2	222.137	8.423	223.144	Full match	No results	No results	2.02473e+08	6.84861e+06	1.70354e+06	3.98118e+06	8.37322e+06	2.43685e+06	1.67884e+07	6.15913e+06	2.88035e+06	1.23726e+06	8.06807e+06	2.47592e+07	2.78524e+07	993591	1.27432e+07	4.73786e+06
Com_5300_pos	Stiripentol	C14 H18 O3	216.115	10.231	217.122	Invalid mass	No results	No results	6.95374e+07	1.51009e+07	2.58445e+06	2.55982e+07	2.12205e+07	3.65681e+06	7.99684e+06	9.39157e+06	6.58106e+06	4.31483e+06	4.26014e+07	133420446	9.28981e+07	2.21724e+06	6.7125e+07	1.74061e+07
Com_5375_pos	Azetidine-2-carboxylic acid	C4 H7 N O2	101.048	1.26	102.055	No results	No results	Full match	5.31918e+07	6.36532e+07	8.36078e+07	183212922	1.53759e+08	1.90742e+08	1.34513e+08	4.40571e+07	1.99021e+08	2.42839e+08	3.0755e+07	1.94071e+07	3.901e+07	9.63921e+07	3.78759e+07	8.16769e+07
Com_5379_pos	Eucalyptol	C10 H18 O	136.125	15.044	137.133	Invalid mass	No results	No results	2.97711e+07	2.95231e+07	7.16079e+07	2.4842e+07	2.81789e+07	4.80472e+07	7.5963e+07	1.04013e+08	2.5305e+07	5.68651e+07	6.32275e+07	3.53754e+07	3.81702e+07	1.06567e+08	2.79022e+07	2.58756e+07
Com_5396_pos	methyl 3,3,3-trifluoro-2-hydroxy-2-[(2-phenoxyacetyl)amino]propanoate	C12 H12 F3 N O5	329.051	2.109	330.059	Invalid mass	No results	No match	1.95454e+08	8.84666e+07	4.97349e+06	1.30273e+07	2.1086e+07	2.32423e+07	1.25489e+07	5.8841e+06	4.78128e+07	1.81275e+07	3.91026e+07	7.76226e+07	1.47743e+07	1.62689e+07	1.73619e+07	1.68891e+08
Com_5423_pos	N-(4-chlorophenethyl)-N'-(4-chlorophenyl)urea	C15 H14 Cl2 N2 O	308.051	8.486	309.058	Invalid mass	No results	No results	9.94066e+07	9.20532e+07	8.21143e+07	1.38693e+08	8.71401e+07	2.16005e+08	9.53301e+07	6.53926e+07	131151993	1.40585e+08	4.77679e+07	25777788	2.55803e+07	6.99988e+07	3.33654e+07	2.36464e+08
Com_5538_pos	3-Methyladipic acid	C7 H12 O4	160.074	7.193	161.081	No results	No results	Full match	133480063	3.67636e+07	6.47798e+06	3.49936e+07	5.00957e+07	9.06553e+06	26957682	2.02377e+07	9.75936e+06	8.16163e+06	5.97746e+07	1.26356e+08	7.42956e+07	6.23422e+06	9.44145e+07	4.14443e+07
Com_5562_pos	methyl 2,5-dimethyl-1H-pyrrole-3-carboxylate	C8 H11 N O2	153.079	9.605	154.086	Full match	No results	No results	1.88258e+08	1.85285e+07	1.86744e+07	2.90209e+07	2.10571e+07	2.01377e+07	4.46412e+07	8.33724e+06	2.47531e+07	1.15744e+07	1.96095e+07	4.70041e+07	3.25119e+07	1.79821e+07	3.15667e+07	2.97211e+07
Com_5585_pos	SM (d15:1/19:0)	C39 H79 N2 O6 P	702.568	16.484	703.576	No results	Full match	No results	6.62264e+07	5.04386e+07	2.79416e+07	1.62494e+08	1.63069e+07	9.18263e+07	1.12883e+08	7.07817e+07	2.76019e+08	5.35824e+07	6.34767e+06	2.06632e+07	3.49234e+07	1.50165e+07	7.83141e+07	4.9173e+07
Com_5632_pos	N-Acetyldopamine	C10 H13 N O3	195.09	2.3	196.097	Full match	No results	Full match	6.22919e+07	3.54421e+07	6.36513e+06	4.76798e+07	3.88973e+07	8.46802e+06	2.68345e+07	9.31692e+06	1.6339e+07	1.61503e+07	7.96908e+07	123740202	4.00805e+07	2.53733e+07	1.36447e+08	4.6739e+07
Com_5653_pos	PE (16:1e/18:1)	C39 H76 N O7 P	719.547	15.779	720.554	No results	Invalid mass	No results	6.90328e+07	3.76638e+07	8.85138e+07	2.56834e+07	2.6804e+07	5.28132e+07	4.25759e+07	2.0691e+07	1.00347e+08	2.27758e+08	6.76818e+07	1.70556e+07	3.90165e+07	1.04631e+08	1.00545e+07	3.07386e+07
Com_5708_pos	RPK	C17 H33 N7 O4	399.263	10.682	400.27	Invalid mass	No results	No results	4.04707e+07	1.20961e+07	537465	7.89818e+06	1.19354e+07	1.14712e+06	2.84076e+06	8.75398e+06	2.14318e+06	904123	4.36455e+07	1.21652e+08	6.84657e+07	582929	4.79209e+07	1.20972e+07
Com_5740_pos	3-(4-hydroxy-3-methoxyphenyl)propanoic acid	C10 H12 O4	178.063	10.905	179.07	Invalid mass	No match	No match	6.31294e+07	1.71238e+08	2.95541e+07	3.73751e+07	9.87167e+07	3.32884e+07	3.30876e+07	1.62776e+07	4.46618e+07	3.65643e+07	2.3357e+07	9.65985e+07	3.81721e+07	2.92627e+07	2.45885e+07	2.79929e+07
Com_5744_pos	Guanidinosuccinic acid	C5 H9 N3 O4	175.06	1.296	176.067	Full match	No results	No results	5.56917e+07	2.93052e+07	2.2113e+07	9.08375e+07	7.30012e+07	3.06559e+07	5.47412e+07	9.0533e+07	3.00793e+07	2.97105e+07	1.42074e+08	1.02091e+08	8.69242e+07	2.01085e+07	1.59095e+08	4.16255e+07
Com_5752_pos	Methyl dihydrojasmonate	C13 H22 O3	226.157	12.453	227.164	Full match	No results	No results	8.00277e+07	1.23772e+08	8.23825e+07	5.27901e+07	1.9184e+08	9.38496e+07	1.06261e+08	2.82121e+07	7.7933e+07	1.44342e+08	6.299e+07	3.85494e+07	5.43239e+07	6.49642e+07	6.78741e+07	3.21283e+07
Com_5757_pos	PC (18:2e/17:0)	C43 H84 N O7 P	757.598	16.216	758.606	No results	Full match	No results	2.00112e+07	1.83325e+07	2.60109e+07	2.21697e+07	1.13615e+07	1.68357e+07	4.47719e+06	5.17936e+06	1.72061e+07	2.93319e+07	141564830	2.07815e+07	3.11944e+06	1.09431e+07	4.57069e+06	3.34032e+07
Com_5799_pos	pentane-1,2,3,4,5-pentol	C5 H12 O5	174.047	5.401	175.054	Invalid mass	No results	No results	4.35387e+07	1.04792e+07	1.34667e+06	1.90617e+07	2.56273e+07	1.96924e+06	1.25934e+07	2.40877e+07	1.70361e+06	2.40218e+06	4.31402e+07	1.19229e+08	7.02276e+07	945887	1.0958e+08	2.21057e+07
Com_5817_pos	Dopamine HCl	C8 H12 Cl N O2	189.055	8.716	190.063	No results	No results	Full match	1.7783e+08	1.67069e+08	1.33762e+08	1.63467e+08	115564146	7.47819e+07	1.32061e+08	4.34769e+07	2.18884e+08	1.54394e+08	3.62617e+07	9.05319e+07	9.2896e+07	6.02298e+07	8.32911e+07	6.00277e+07
Com_5841_pos	N-benzyl-N-isopropyl-5-methyl-3-phenyl-4-isoxazolecarboxamide	C21 H22 N2 O2	334.164	5.448	335.172	Invalid mass	No results	No results	1.68895e+07	9.85188e+06	1.0347e+06	1.37665e+06	1.38152e+06	992131	2.66402e+06	2.33168e+06	1.28026e+06	1.07669e+06	5.91981e+07	1.18216e+08	8.43041e+06	671656	7.85478e+07	1.67933e+07
Com_5844_pos	4-(Diethylamino)salicylaldehyde	C11 H15 N O2	193.111	12.294	194.118	Full match	No results	No results	1.7693e+08	1.52124e+07	2.38605e+07	2.97142e+07	2.03873e+07	1.03139e+07	4.93386e+07	1.00041e+07	3.17459e+07	8.42262e+06	9.81611e+06	2.86536e+07	1.55684e+07	5.58784e+06	8.82071e+06	1.17681e+07
Com_5862_pos	3-(3,4-dihydroxyphenyl)propanoic acid	C9 H10 O4	164.048	7.351	165.055	Invalid mass	No match	No match	7.13542e+07	4.65929e+07	1.21703e+07	4.90341e+07	6.61699e+07	1.77888e+07	2.82821e+07	2.50258e+07	1.8783e+07	1.84922e+07	4.99052e+07	8.64393e+07	1.26341e+08	9.38204e+06	1.85035e+08	3.7076e+07
Com_5887_pos	Betulin	C30 H50 O2	442.382	16.375	443.389	Full match	No results	No results	2.06772e+07	3.04375e+07	4.58827e+07	1.63297e+07	2.98824e+07	5.37378e+07	5.3254e+07	9.2722e+07	4.6426e+06	1.41787e+07	2.68359e+07	1.32667e+07	2.2322e+07	5.15183e+07	8.68403e+06	1.22675e+07
Com_5889_pos	D-Carnitine	C7 H15 N O3	161.105	2.516	162.113	Full match	No results	Full match	2.21463e+07	2.9097e+07	140234220	1.07522e+08	7.18981e+07	4.17137e+07	1.9405e+07	2.82154e+07	1.08534e+08	3.93653e+07	3.41838e+07	3.80783e+07	3.59928e+07	5.42129e+07	6.12426e+07	2.14215e+08
Com_5904_pos	4-oxo-5-phenylpentanoic acid	C11 H12 O3	174.068	8.631	175.075	Invalid mass	No results	No results	1.57197e+08	1.424e+08	7.07095e+07	1.96078e+08	1.17044e+08	1.36489e+08	1.73664e+08	5.77587e+07	233740655	150056026	9.58263e+07	7.02309e+07	9.70568e+07	1.40755e+08	1.1796e+08	1.56352e+08
Com_5943_pos	PC (14:0e/16:0)	C38 H78 N O7 P	691.551	15.383	692.558	No results	Full match	No results	6.02084e+06	6.09928e+06	9.69524e+06	6.74456e+06	6.00107e+06	8.74338e+06	9.59202e+06	5.7894e+06	5.47038e+06	2.13315e+08	8.59759e+06	5.08601e+06	6.75605e+06	1.1945e+07	5.23092e+06	5.98104e+06
Com_5957_pos	L-Cysteine-glutathione gisulfide	C13 H22 N4 O8 S2	426.088	1.353	427.096	No results	No results	Full match	1.20654e+07	1.46644e+07	1.64406e+07	3.94457e+07	6.22603e+07	6.89726e+07	6.27985e+07	3.94007e+07	4.69558e+07	9.179e+07	47866767	8.69958e+06	7.48444e+07	3.84813e+07	1.81074e+08	8.20359e+07
Com_5965_pos	2-oxa-4-azatetracyclo[6.3.1.1~6,10~.0~1,5~]tridecan-3-one	C11 H15 N O2	193.111	11.241	194.118	Full match	No results	No results	1.71954e+08	2.22587e+07	5.81869e+06	3.42559e+07	2.33003e+07	8.07292e+06	2.05277e+07	5.63612e+06	7.85751e+06	4.57225e+06	1.03326e+07	1.99522e+07	1.36939e+07	4.87578e+06	8.01607e+06	7.98026e+06
Com_5983_pos	4-methyl-2-oxo-8-propyl-2H-chromen-7-yl (dimethylamino)methanethioate	C16 H19 N O3 S	323.122	1.247	324.13	Invalid mass	No results	No results	1.57191e+07	6.76332e+06	4.67642e+07	1.74029e+07	6.34946e+06	1.90363e+08	4.52044e+06	1.90358e+06	2.69829e+07	4.72895e+07	7.06278e+06	1.97793e+06	3.29514e+06	2.38777e+07	6.74139e+06	2.12498e+07
Com_6084_pos	PC (16:1e/22:4)	C46 H84 N O7 P	793.595	14.656	794.604	No results	Full match	No results	8.02398e+07	6.70522e+07	7.74908e+07	3.49926e+07	9.72768e+07	1.67734e+08	1.34284e+08	8.86563e+07	4.3509e+07	7.68978e+07	5.24287e+07	3.18144e+07	4.51347e+07	5.85355e+07	4.00009e+07	3.47502e+07
Com_6122_pos	VLH	C17 H29 N5 O4	367.222	7.1	368.23	Full match	No results	No results	7.14384e+06	3.77079e+06	3.53948e+06	6.10404e+06	3.158e+06	2.50844e+06	1.85721e+06	4.14642e+06	3.15632e+06	2.77551e+06	1.77591e+07	1.78645e+07	1.68911e+07	3.1944e+06	1.74556e+08	1.29922e+07
Com_6130_pos	INH	C16 H26 N6 O5	191.095	6.016	192.102	Invalid mass	No results	No results	1.66055e+08	1.64409e+07	1.23822e+07	5.95104e+06	3.60018e+06	5.6813e+06	9.29734e+06	1.08082e+06	2.16479e+07	1.07881e+07	4.75095e+06	6.63918e+06	4.14454e+06	1.05605e+07	3.43496e+06	7.50925e+06
Com_6143_pos	Carbadox	C11 H10 N4 O4	262.067	1.286	263.074	Invalid mass	No results	No results	8.4474e+06	5.98211e+07	3.40381e+07	1.2712e+08	8.44506e+07	6.12336e+07	1.34187e+08	5.4276e+07	7.49275e+07	2.04514e+08	4.18967e+07	1.53186e+07	4.69049e+07	4.87338e+07	6.62683e+07	1.56812e+07
Com_6162_pos	Menadione	C11 H8 O2	172.053	8.715	173.06	Full match	No results	No results	1.64886e+08	1.55405e+08	1.15753e+08	1.61841e+08	1.18234e+08	8.43768e+07	1.31339e+08	4.28709e+07	1.96098e+08	1.45682e+08	4.393e+07	9.5239e+07	1.00266e+08	6.11998e+07	8.12443e+07	6.75798e+07
Com_6163_pos	1-(6-methyl-3-pyridyl)ethan-1-one O1-ethyloxime hydrochloride	C10 H14 N2 O	178.111	5.756	179.118	Full match	No results	No results	1.43973e+07	1.50346e+07	4.43049e+07	1.92941e+07	3.68073e+07	1.13286e+07	1.134e+08	2.03842e+06	9.49044e+07	1.16267e+07	9.76783e+06	1.30136e+07	1.49905e+08	1.38852e+07	2.68026e+07	5.65695e+07
Com_6170_pos	4-(allyloxy)-1,2-dihydroquinolin-2-one	C12 H11 N O2	201.079	7.605	202.086	Full match	No results	No results	7.80463e+07	5.9036e+06	3.03649e+06	1.48866e+07	1.16859e+07	3.83427e+06	5.52865e+06	2.57289e+06	6.81111e+06	2.81006e+06	4.71506e+07	1.47125e+07	1.49677e+08	2.70445e+06	1.43558e+07	5.28463e+06
Com_6190_pos	L-(-)-Methionine	C5 H11 N O2 S	171.033	1.997	172.04	Invalid mass	No results	No results	2.20089e+07	1.6468e+07	1.84912e+06	2.45023e+07	3.03078e+07	697504	1.17424e+07	1.47791e+07	5.28565e+06	2.54071e+06	6.43424e+07	1.09258e+08	6.50758e+07	253322	9.43211e+07	2.22887e+07
Com_6216_pos	4-[4-phenyl-3,6-dihydro-1(2H)-pyridinyl]butanoic acid hydrochloride	C15 H19 N O2	245.138	5.612	246.145	Invalid mass	No results	No results	4.51755e+07	3.54602e+07	6.52246e+06	2.39134e+07	2.25924e+07	2.51445e+06	8.35148e+06	1.24196e+07	7.49315e+06	8.00419e+06	5.78514e+07	108775293	4.02331e+07	5.18997e+06	8.61974e+07	4.95732e+07
Com_6230_pos	1,4-Cyclohexanedione	C6 H8 O2	112.053	7.369	113.06	No results	Full match	No results	7.26578e+07	3.80694e+07	1.37555e+07	5.10585e+07	5.0987e+07	1.67725e+07	2.62546e+07	1.63819e+07	2.14752e+07	1.6632e+07	6.9303e+07	1.08498e+08	7.14927e+07	1.49523e+07	7.72218e+07	4.81553e+07
Com_6319_pos	2-acetamido-3-(4-methoxyphenyl)propanoic acid	C12 H15 N O4	237.1	7.908	238.108	Full match	No results	Full match	2.53646e+07	24155224	6.40347e+06	8.24098e+06	4.23418e+07	7.73742e+06	1.7762e+07	1.42583e+07	1.06632e+07	6.96478e+06	2.80467e+07	1.06901e+08	7.22915e+07	4.06686e+06	1.05266e+08	1.51911e+07
Com_6339_pos	L-(-)-alpha-Amino-epsilon-Caprolactam	C6 H12 N2 O	128.095	8.935	129.103	No results	No results	Full match	1.53437e+07	1.09141e+06	2.5154e+06	3.34273e+06	3.07206e+06	2.40008e+06	2.17952e+06	1.13918e+06	4.42723e+06	2.58623e+06	1.2508e+08	1.0329e+08	2.37974e+07	1.32735e+06	2.23457e+07	2.26038e+07
Com_6415_pos	SNH	C13 H20 N6 O6	356.141	9.895	357.148	Invalid mass	No results	No results	5.15066e+07	1.43342e+07	1.46268e+07	2.14109e+07	1.38205e+07	7.01165e+07	4.77561e+06	8.87214e+06	3.15358e+07	1.82007e+07	3.59387e+07	1.04561e+08	3.60085e+07	1.46794e+07	4.93616e+07	7.12841e+06
Com_6442_pos	4-(3,4-dihydro-2H-1,5-benzodioxepin-7-yl)-4-oxobutanoic acid	C13 H14 O5	250.084	9.241	251.092	Full match	No results	No results	1.51188e+08	1.0367e+08	9.06955e+07	1.3843e+08	1.15653e+08	1.73535e+08	1.11107e+08	5.24522e+07	1.49878e+08	1.82161e+08	5.48575e+07	7.19753e+07	6.41941e+07	7.42793e+07	8.80068e+07	8.42855e+07
Com_6456_pos	1-(4-methoxyphenyl)-4-phenyl-2(1H)-pyrimidinethione	C17 H14 N2 O S	294.079	5.557	295.086	Invalid mass	No results	No results	9.42968e+07	2.06577e+07	3.79144e+06	2.12699e+07	3.72017e+07	5.33436e+06	9.90526e+06	1.23076e+07	5.8946e+06	5.03881e+06	110507036	1.03716e+08	6.26051e+07	2.9087e+06	8.34818e+07	1.46472e+07
Com_6495_pos	Ala-Ile	C9 H18 N2 O3	202.132	5.859	203.139	No results	Full match	Full match	3.44359e+07	2.17107e+07	5.52347e+07	4.71606e+07	2.14134e+07	1.63122e+07	6.11264e+06	2.1173e+07	4.0603e+07	3.71252e+07	2.82659e+07	4.82197e+07	1.58382e+07	4.63354e+07	7.09274e+07	1.87915e+08
Com_6515_pos	Linolelaidic Acid (C18:2N6T)	C18 H32 O2	280.24	14.4	281.248	No results	No results	Full match	3.93338e+07	4.57071e+07	2.74888e+07	2.82647e+07	5.27368e+07	5.27426e+07	5.76227e+07	8.09244e+07	1.57232e+07	2.73882e+07	2.98172e+07	1.68128e+07	1.84063e+07	2.84339e+07	1.0327e+07	1.27505e+07
Com_6520_pos	Psychosine	C24 H47 N O7	461.336	12.712	462.343	Full match	No results	No results	7.28841e+06	1.56186e+07	2.66367e+07	2.35725e+06	1.46702e+07	1.70111e+08	6.05906e+06	2.5616e+07	5.76547e+06	3.37724e+07	1.11835e+07	3.22706e+06	2.93263e+06	4.58648e+07	3.79707e+06	1.1534e+07
Com_6521_pos	2-Hydroxyphenylalanine	C9 H11 N O3	181.074	8.133	182.081	Full match	No results	Full match	6.3757e+07	2.70073e+07	1.3915e+07	2.42049e+07	2.34016e+07	1.44365e+07	1.77479e+07	1.19534e+07	2.54022e+07	1.18041e+07	2.09861e+07	1.02033e+08	3.79364e+07	1.30502e+07	54422553	2.70659e+07
Com_6529_pos	Dehydroepiandrosterone (DHEA)	C19 H28 O2	270.199	13.327	271.206	Invalid mass	No results	No results	4.94531e+07	2.53254e+07	3.97e+06	1.49811e+07	2.42301e+07	6.47084e+06	1.02492e+07	8.3542e+06	7.13988e+06	4.24629e+06	7.8289e+07	1.01877e+08	6.32235e+07	5.10007e+06	6.8111e+07	1.78762e+07
Com_6553_pos	Epitestosterone	C19 H28 O2	288.209	13.124	289.217	Full match	No results	Full match	5.36473e+07	2.34836e+07	3.48582e+06	1.54175e+07	2.92423e+07	7.20979e+06	4.40586e+06	8.71014e+06	5.368e+06	4.78878e+06	3.74491e+07	1.01307e+08	6.54135e+07	3.95485e+06	6.37429e+07	1.84004e+07
Com_6577_pos	Ethyl myristate	C16 H32 O2	256.24	14.874	257.247	Full match	No results	No results	2.43602e+07	3.7858e+07	4.2817e+07	2.06546e+07	3.18453e+07	3.62835e+07	4.8922e+07	7.98331e+07	1.21269e+07	2.53319e+07	4.67465e+07	2.94333e+07	3.31134e+07	4.75832e+07	1.51259e+07	1.46935e+07
Com_6629_pos	5-[(10Z)-14-(3,5-dihydroxyphenyl)tetradec-10-en-1-yl]benzene-1,3-diol	C26 H36 O4	412.259	15.903	413.266	Invalid mass	No results	No results	3.37845e+06	7.39195e+06	4.58555e+07	7.49913e+06	3.25314e+07	4.14192e+07	5.30707e+07	7.91102e+07	3.93096e+06	1.32868e+07	2.9942e+07	2.77542e+06	1.29789e+07	4.64214e+07	2.77318e+06	1.05942e+07
Com_6726_pos	Limonin	C26 H30 O8	492.182	8.992	493.19	Invalid mass	No results	No results	4.99881e+07	1.18304e+08	1.05045e+08	5.36457e+07	8.36755e+07	6.20671e+07	9.14156e+07	2.41295e+07	2.16751e+08	1.32187e+08	1.53029e+07	1.35271e+07	5.28958e+07	3.80919e+07	5.52834e+07	1.35986e+07
Com_6813_pos	N1-phenyl-3-chloro-4-(2-oxo-2-phenylethoxy)benzene-1-sulfonamide	C20 H16 Cl N O4 S	295.04	1.418	296.047	Invalid mass	No results	No match	4.85734e+06	2.05626e+07	1.43075e+06	1.40185e+06	3.01035e+07	3.55298e+07	1.81675e+07	2.59479e+07	2.50035e+07	1.78223e+08	1.11134e+07	1.65737e+06	1.3015e+07	1.33049e+07	1.74267e+07	2.22852e+07
Com_6855_pos	7-methylpyrimido[4,5-d]pyrimidin-4-amine	C7 H7 N5	183.053	8.12	184.061	Invalid mass	No results	No match	1.80126e+07	135662769	5.19666e+07	2.36487e+07	1.09328e+07	1.1923e+07	2.73535e+07	5.30765e+06	6.3183e+07	1.11786e+07	8.43845e+06	1.99345e+07	1.05833e+07	6.00567e+07	6.47838e+06	4.73665e+06
Com_6859_pos	APH	C14 H21 N5 O4	305.148	3.34	306.155	Invalid mass	No results	No results	4.00282e+07	7.29468e+07	8.98071e+07	5.4078e+07	4.38384e+07	4.89704e+07	1.94638e+07	4.73762e+06	6.37434e+07	5.26294e+07	2.40268e+07	1.0453e+07	8.80716e+06	4.4763e+07	1.06737e+07	1.75067e+08
Com_6871_pos	Coenzyme Q2	C19 H26 O4	318.183	11.41	319.191	Full match	No results	No results	7.07193e+07	1.07142e+07	1.53616e+06	1.52312e+07	1.83692e+07	2.56859e+06	1.08258e+07	1.66942e+07	3.7936e+06	2.03757e+06	3.51119e+07	9.54158e+07	5.29336e+07	1.39157e+06	5.69683e+07	8.49943e+06
Com_6906_pos	4-(4-methoxyphenyl)-6-pyridin-4-yl-1,3,5-triazin-2(3H)-one	C15 H12 N4 O2	280.095	12.32	281.102	Full match	No results	No results	8.27847e+07	5.38136e+07	6.94873e+07	5.36495e+07	4.85576e+07	7.03241e+07	3.86481e+07	4.87195e+07	8.23698e+07	5.43079e+07	111257347	3.7123e+07	2.97603e+07	5.77133e+07	3.2948e+07	6.98289e+07
Com_6908_pos	(1E)-1,7-bis(4-hydroxyphenyl)hept-1-en-3-one	C19 H20 O3	296.138	6.181	297.145	Invalid mass	No results	No results	1.41558e+08	2.93719e+07	3.75504e+06	2.63876e+07	3.7136e+07	4.10945e+06	1.31283e+07	3.13982e+07	5.17539e+06	5.59416e+06	8.5196e+07	4.3331e+07	4.46997e+07	2.74177e+06	3.47921e+07	2.59933e+07
Com_6936_pos	ACar 20:1	C27 H52 N O4	471.393	13.691	472.4	No results	Invalid mass	No results	3.00236e+07	2.77974e+07	9.49095e+06	5.2762e+06	1.11477e+07	1.9882e+07	2.7493e+07	7.42914e+07	1.22726e+07	3.58032e+07	1.99197e+07	7.6949e+06	5.65752e+06	1.27172e+07	4.88655e+06	3.85284e+06
Com_6937_pos	3,14-dihydro-15-keto-tetranor Prostaglandin E2	C16 H26 O5	320.162	11.907	321.17	Invalid mass	No results	No results	1.40461e+08	9.46698e+06	4.04388e+06	2.07345e+07	1.27575e+07	7.14267e+06	1.77806e+07	4.81346e+06	1.06768e+07	4.09224e+06	1.57244e+07	2.23136e+07	3.06819e+07	5.65374e+06	2.28352e+07	9.10949e+06
Com_6963_pos	4-amino-2-(dibenzylamino)-5-pyrimidinecarbonitrile	C19 H17 N5	315.148	6.538	316.155	Full match	No results	No results	51616896	2.34288e+07	396738	1.37211e+07	2.8659e+07	1.09026e+06	8.91159e+06	1.57146e+07	1.80534e+06	794195	4.16332e+07	9.34077e+07	1.52514e+07	765242	8.52934e+07	2.67434e+07
Com_7011_pos	Trenbolone acetate	C20 H24 O3	312.173	11.412	313.18	No results	No results	Full match	6.99206e+07	9.39628e+06	2.02859e+06	1.06861e+07	1.42061e+07	3.38687e+06	9.25392e+06	1.32755e+07	4.53123e+06	3.1563e+06	3.55147e+07	9.25112e+07	5.63927e+07	2.49362e+06	4.34253e+07	9.54749e+06
Com_7088_pos	3-(3-nitrophenyl)-1H-pyrazole	C9 H7 N3 O2	189.055	9.431	190.063	Invalid mass	No results	No match	5.02658e+07	8.83831e+07	4.57924e+07	6.71366e+07	4.69176e+07	1.51946e+08	3.64151e+07	8.26389e+06	1.12924e+08	3.80996e+07	1.00758e+07	3.00701e+07	2.63054e+07	2.22095e+07	2.93413e+07	3.59992e+07
Com_7165_pos	ACar 15:0	C22 H44 N O4	385.32	13.047	386.327	No results	Invalid mass	No results	4.88144e+06	9.23926e+06	2.51446e+06	5.3221e+06	1.23504e+07	2.9221e+07	1.88551e+07	7.1214e+07	2.04202e+06	4.46075e+07	8.59214e+06	4.73341e+06	5.95401e+06	1.46286e+07	1.94835e+06	1.20561e+07
Com_7179_pos	2-[(5-chloro-3-pyridyl)oxy]-5-(1H-pyrrol-1-yl)pyridine	C14 H10 Cl N3 O	271.049	7.676	272.056	Invalid mass	No results	No results	8.31001e+07	4.38829e+07	919244	4.16906e+07	9.53669e+07	4.18775e+06	1.27032e+07	3.51332e+07	3.41509e+06	4.57043e+06	105501777	3.23117e+07	4.39168e+07	1.45886e+06	7.80642e+07	4.66038e+07
Com_7221_pos	ACar 22:1	C29 H56 N O4	481.414	13.973	482.421	No results	Invalid mass	No results	1.02958e+07	1.02705e+07	6.33336e+06	6.32296e+06	7.38965e+06	8.31931e+06	1.98842e+07	7.04827e+07	6.09831e+06	1.52236e+07	9.31363e+06	2.92601e+06	3.03076e+06	3.24277e+06	892508	1.88301e+06
Com_7231_pos	PC (15:0/15:1)	C38 H74 N O8 P	703.51	14.172	704.516	No results	Invalid mass	No results	7.65731e+07	2.76643e+07	4.34289e+07	3.47446e+07	3.37711e+06	127244364	1.32262e+08	6.75955e+07	2.76989e+07	2.26873e+07	1.32812e+07	1.41911e+07	1.55853e+07	1.26156e+07	7.81442e+06	1.74662e+07
Com_7287_pos	Thromboxane B2	C20 H34 O6	392.216	6.46	393.224	Invalid mass	No results	No results	1.36013e+07	3.18183e+07	3.68243e+07	1.2075e+07	1.4125e+07	9.42345e+06	1.62974e+06	2.70484e+06	1.59707e+07	3.19528e+07	1.76158e+07	6.49922e+06	4.29989e+06	2.915e+07	5.87132e+06	1.60793e+08
Com_7293_pos	Diaminopimelic acid	C7 H14 N2 O4	190.096	3.203	191.103	Full match	No results	No results	6.92743e+07	2.44069e+07	1.44396e+06	1.44322e+07	2.4013e+07	3.62545e+06	5.94391e+06	1.18854e+07	3.27022e+06	5.35248e+06	86437319	8.78114e+07	4.95052e+07	1.29552e+06	9.77525e+07	2.15744e+07
Com_7294_pos	1-[4-(1-adamantyl)phenoxy]-3-piperidinopropan-2-ol hydrochloride	C24 H35 N O2	369.263	9.209	370.27	Invalid mass	No results	No results	3.32882e+07	1.56528e+06	2.6404e+06	7.29536e+06	6.10266e+06	1.46152e+08	961156	612227	4.73278e+06	1.15016e+07	990612	992295	1.34105e+06	1.35982e+06	1.54299e+06	1.42165e+06
Com_7320_pos	6β-Oxycodol N-oxide	C18 H23 N O5	333.161	8.462	334.168	Invalid mass	No results	No results	3.19951e+06	2.69671e+06	544347	1.9253e+06	1.18168e+07	606612	862480	1.18084e+06	1.81495e+06	625978	6.08864e+06	8.7318e+07	5.0308e+06	484436	1.23989e+07	2.45925e+06
Com_7374_pos	ACar 20:4	C27 H46 N O4	447.335	13.101	448.343	No results	Invalid mass	No results	6.59634e+06	9.13502e+06	1.19225e+06	7.02074e+06	9.31526e+06	6.70301e+07	6.10994e+07	6.84722e+07	1.04745e+06	4.23777e+07	2.90368e+07	1.99632e+06	1.63061e+07	1.55841e+07	2.30598e+06	7.48386e+06
Com_7391_pos	ethyl 3-amino-4-(methylamino)benzoate	C10 H14 N2 O2	194.106	9.952	195.113	Full match	No results	No results	1.29165e+08	2.65969e+06	2.28066e+06	4.52779e+06	2.99308e+06	2.78618e+06	8.15092e+06	1.63144e+06	3.07247e+06	1.61637e+06	2.97602e+06	4.1373e+06	3.68202e+06	1.60449e+06	1.80703e+06	3.07219e+06
Com_7419_pos	Cafestol	C20 H28 O3	316.204	12.393	317.211	Full match	No results	Full match	5.63917e+07	7.39286e+07	4.57636e+06	2.86175e+07	2.28553e+07	1.42784e+08	4.6373e+07	2.62206e+07	8.79853e+06	6.33364e+07	3.29242e+07	3.96547e+07	4.44175e+07	9.07835e+06	6.53995e+07	6.00361e+07
Com_7460_pos	ACar 18:3	C25 H44 N O4	421.319	12.883	422.326	No results	Invalid mass	No results	4.65022e+06	2.65783e+06	834009	3.84692e+06	1.04738e+07	1.54454e+07	2.74911e+07	6.74536e+07	1.32573e+06	2.0642e+07	5.14075e+06	1.89644e+06	4.13925e+06	7.19489e+06	628549	5.34752e+06
Com_7526_pos	PC (14:1e/5:0)	C27 H54 N O7 P	535.365	15.513	536.372	No results	Full match	No results	5.35135e+06	3.39453e+06	7.15937e+06	3.16533e+06	7.10317e+06	3.99712e+07	1.6072e+07	6.65013e+07	2.0855e+06	8.93944e+06	1.24737e+07	3.53376e+06	1.81689e+07	1.69238e+07	6.99445e+06	2.23264e+07
Com_7540_pos	Targinine	C7 H16 N4 O2	188.127	1.224	189.135	No results	Full match	Full match	4.30728e+07	1.94509e+07	3.27244e+07	2.58722e+07	8.95475e+07	4.64807e+06	7.86106e+06	6.85355e+06	1.73153e+07	6.93221e+06	4.07585e+07	2.12738e+07	5.94712e+07	1.6552e+07	1.316e+08	7.11183e+07
Com_7542_pos	1-(7-methoxy-2-oxo-2H-chromen-8-yl)-3-methyl-2-oxobutyl acetate	C17 H18 O6	340.095	9.827	341.103	Invalid mass	No results	No results	1.0538e+07	6.31069e+06	6.3907e+06	1.16611e+07	6.57866e+06	8.65306e+06	8.62942e+06	3.11711e+07	1.92066e+07	7.25208e+06	2.63848e+07	1.38442e+07	1.13922e+08	5.56045e+06	4.11299e+07	8.94491e+06
Com_7552_pos	(2R,3S,4S,5R,6S)-2-(hydroxymethyl)-6-phenoxyoxane-3,4,5-triol	C12 H16 O6	273.121	1.687	274.129	Invalid mass	No results	No results	8.6009e+07	2.26721e+07	3.92511e+07	2.88873e+07	1.97576e+07	3.03563e+07	1.13102e+07	4.19604e+06	3.23645e+07	6.03708e+07	12935922	8.34446e+07	7.77756e+06	2.03968e+07	5.80254e+07	3.04788e+07
Com_7561_pos	N-Acetylmethionine	C7 H13 N O3 S	191.062	7.36	192.07	No results	Full match	Full match	5.37972e+07	2.21188e+07	1.67996e+07	3.63887e+07	3.31525e+07	4.16917e+07	1.86425e+07	1.81786e+07	1.51429e+07	8.27944e+07	3.98952e+07	8.33199e+07	4.70825e+07	2.1035e+07	7.346e+07	3.84141e+07
Com_7582_pos	Loxoprofen	C15 H18 O3	246.122	7.448	247.129	No results	Invalid mass	No results	3.62312e+07	1.73698e+07	470099	1.05114e+07	2.04238e+07	1.66821e+06	4.04195e+06	8.23475e+06	1.96871e+06	2.6527e+06	3.39689e+07	8.29284e+07	4.97782e+07	1.10609e+06	4.64717e+07	1.62378e+07
Com_7615_pos	N6-Methyladenine	C6 H7 N5	149.07	1.483	150.078	Full match	No results	No results	1.04884e+07	9.94611e+06	5.30007e+06	9.48815e+06	1.47037e+07	3.85308e+06	5.34935e+06	1.04441e+07	6.12247e+06	3.97067e+06	5.14731e+07	8.25517e+07	5.11884e+07	3.95833e+06	6.25016e+07	1.36365e+07
Com_7630_pos	N-cyclooctylurea	C9 H18 N2 O	170.142	10.455	171.149	Full match	No results	No results	8.2024e+06	7.36836e+06	2.7377e+07	1.58725e+07	8.17195e+06	5.25036e+07	7.66158e+07	4.39695e+07	2.70337e+07	1.84817e+07	2.33025e+07	8.22957e+07	3.21493e+07	1.80391e+07	2.30763e+07	2.04627e+07
Com_7635_pos	WPH	C22 H26 N6 O4	876.399	6.274	877.406	Invalid mass	No results	No results	2.64747e+07	8.40806e+06	1.14983e+06	3.10676e+06	1.14055e+07	980431	3.13055e+06	8.25006e+06	1.67492e+06	1.63728e+06	5.13139e+07	8.22434e+07	6.0358e+07	988644	5.2417e+07	5.79269e+06
Com_7654_pos	ACar 21:0	C28 H56 N O4	469.413	14.02	470.421	No results	Invalid mass	No results	6.08753e+06	7.72013e+06	1.51409e+07	5.9405e+06	1.18305e+07	2.17096e+07	1.43204e+07	6.49196e+07	2.68169e+06	1.73382e+07	7.51616e+06	1.5931e+06	4.98827e+06	6.01628e+06	719040	814893
Com_7672_pos	ANH	C13 H20 N6 O5	378.104	1.206	379.112	Invalid mass	No results	No results	4.24463e+07	1.82135e+07	4.8576e+07	3.97182e+07	1.02109e+07	1.73769e+07	3.1696e+07	3.54257e+06	1.05456e+08	5.78567e+07	3.21869e+07	2.48948e+06	3.62176e+07	5.83866e+07	2.37187e+07	1.49639e+08
Com_7681_pos	5-(6-hydroxy-6-methyloctyl)-2,5-dihydrofuran-2-one	C13 H22 O3	208.147	9.785	209.154	Invalid mass	No results	No results	3.91017e+07	1.45863e+07	5.04479e+06	1.11e+07	8.8875e+06	1.02223e+07	8.92958e+06	1.29311e+07	9.99669e+06	6.67117e+06	1.1702e+07	2.2643e+07	1.11046e+08	6.82579e+06	2.41729e+07	5.80022e+06
Com_7683_pos	1-Palmitoyl-Sn-Glycero-3-Phosphocholine	C24 H50 N O7 P	495.334	15.415	496.341	No results	No results	Full match	3.98241e+06	7.96299e+06	3.84841e+06	2.83221e+06	1.99473e+06	4.13117e+07	1.95868e+07	6.45508e+07	1.70871e+06	7.93633e+06	1.02028e+07	1.67369e+06	1.05557e+07	2.55528e+07	6.23715e+06	1.93658e+07
Com_7692_pos	alpha-Farnesene	C15 H24	204.188	15.399	205.195	No results	No results	Full match	3.91594e+07	3.29941e+07	9.35931e+07	4.21417e+07	3.438e+07	6.60033e+07	1.09843e+08	6.43894e+07	5.85225e+07	5.21992e+07	7.0881e+07	3.99969e+07	8.08597e+07	1.28853e+08	4.22391e+07	3.92608e+07
Com_7713_pos	1-(3-acetyl-2,4,6-trihydroxyphenyl)ethan-1-one	C10 H10 O5	210.053	4.148	211.061	Full match	No results	Full match	5.97151e+07	1.1471e+08	6.17929e+07	3.76433e+07	1.14389e+08	1.74804e+07	5.0055e+07	3.01016e+07	6.52202e+07	5.92152e+07	6.70542e+07	6.42891e+07	7.33754e+07	2.86844e+07	1.11964e+08	32772088
Com_7717_pos	4-morpholinobenzoic acid	C11 H13 N O3	207.09	7.473	208.097	Full match	No results	Full match	5.32545e+07	2.06873e+07	6.4895e+06	1.93657e+07	2.10223e+07	7.18271e+06	1.0827e+07	8.06587e+06	9.68271e+06	6.59775e+06	3.65679e+07	8.0916e+07	2.81399e+07	6.05953e+06	4.69464e+07	1.48849e+07
Com_7734_pos	2-(2-amino-3-methylbutanamido)-3-phenylpropanoic acid	C14 H20 N2 O3	264.148	7.195	265.155	Full match	No results	Full match	6.04087e+07	1.93291e+07	6.95129e+07	4.98178e+07	2.81814e+07	1.64203e+07	6.02759e+06	19582036	5.05562e+07	9.3215e+07	3.10646e+07	3.72091e+07	2.04481e+07	5.12647e+07	3.3936e+07	1.47562e+08
Com_7779_pos	Sphinganine	C18 H39 N O2	301.298	15.784	302.305	No results	No results	Full match	2.84575e+07	1.27379e+07	3.38941e+07	6.69197e+06	1.89933e+07	5.6498e+07	6.6213e+07	6.33857e+07	2.39148e+06	8.25283e+06	2.42373e+07	1.20703e+07	7.27267e+06	2.71244e+07	4.38046e+06	5.81774e+06
Com_7800_pos	YLK	C21 H34 N4 O5	404.239	10.628	405.247	Invalid mass	No results	No results	5.15298e+07	1.12953e+08	6.21306e+07	8.4127e+07	1.56005e+07	7.70602e+07	4.88176e+07	8.41548e+06	3.18508e+07	4.10298e+07	2.01275e+07	4.44089e+07	2.8742e+07	3.64007e+07	4.69245e+07	4.12009e+07
Com_7844_pos	Acetylcholine	C7 H15 N O2	145.11	1.414	146.118	Full match	No results	No results	4.62041e+07	1.55658e+07	3.5001e+07	1.27436e+07	1.04024e+07	1.54971e+07	1.13959e+08	4.6977e+06	1.75024e+08	1.38143e+07	8.88999e+06	2.69408e+07	1.91291e+07	4.61916e+07	1.42935e+07	1.36007e+07
Com_7850_pos	VMH	C16 H27 N5 O4 S	407.158	8.441	408.165	Invalid mass	No results	No results	5.67529e+07	2.44161e+07	1.71655e+07	1.11777e+07	1.29285e+07	2.81869e+06	6.44549e+06	8.465e+06	8.87094e+06	9.15883e+06	3.24458e+07	7.91139e+07	6.34592e+07	3.70294e+06	7.4149e+07	1.34574e+08
Com_7898_pos	Cholecalciferol	C27 H44 O	384.339	15.819	385.346	Full match	No results	No results	4.12997e+07	4.87799e+07	1.82511e+07	4.17744e+07	6.2647e+07	8.70894e+07	1.1411e+08	6.20706e+07	6.53192e+06	2.10299e+07	3.06322e+07	3.44127e+07	3.9058e+07	5.76035e+07	2.21028e+07	1.01939e+07
Com_7946_pos	1-Methyl-2-[(3S)-1-(3-phenylpropyl)-3-pyrrolidinyl]-1H-benzimidazole	C21 H25 N3	319.2	6.048	320.207	Invalid mass	No results	No results	4.12942e+07	9.66002e+07	2.95037e+06	1.02626e+08	1.23789e+08	5.81543e+07	8.86476e+07	3.85372e+07	6.37401e+06	6.86916e+06	1.98458e+07	4.45082e+07	3.40313e+07	4.69358e+06	3.12501e+07	1.87538e+07
Com_7952_pos	3-[5-(Aminosulfonyl)benzoxazol-2-yl]-7-(diethylamino)coumarin	C20 H19 N3 O5 S	413.11	9.144	414.118	Invalid mass	No results	No results	3.9515e+06	1.79733e+06	9.00333e+06	1.10174e+07	4.33826e+07	4.45372e+06	6.37416e+06	2.86804e+06	1.00665e+07	1.19765e+07	2.07601e+07	7.76306e+07	1.61637e+07	4.54336e+06	1.73654e+07	8.36213e+06
Com_7985_pos	3-(3-pyridinyl)propanoic acid	C8 H9 N O2	151.064	1.471	152.071	Full match	No results	Full match	5.85568e+07	3.33406e+07	3.6759e+07	8.4843e+07	6.9781e+07	1.28649e+08	5.56801e+07	1.01878e+07	4.75215e+07	3.15492e+07	1.37576e+07	7.48393e+07	1.51226e+07	2.75504e+07	2.07959e+07	3.70243e+07
Com_8010_pos	2-[(1,3-thiazol-2-ylamino)methylidene]malononitrile	C7 H4 N4 S	176.018	1.21	177.025	Invalid mass	No results	No results	708808	1.91987e+07	8.9053e+07	1.13722e+08	1.22534e+08	2.01287e+07	1.77537e+07	4.8289e+06	6.11815e+07	1.47286e+07	5.19686e+06	5.64222e+06	1.99687e+07	1.46012e+07	7.68293e+06	2.9511e+07
Com_8038_pos	tert-Butyl N-[1-(aminocarbonyl)-3-methylbutyl]carbamate	C11 H22 N2 O3	230.163	6.177	231.171	Full match	No results	No results	2.11983e+07	1.6983e+07	3.84108e+07	2.82631e+07	1.35722e+07	7.88442e+06	2.65805e+06	1.25608e+07	2.45202e+07	2.03193e+07	1.95797e+07	2.7711e+07	9.00221e+06	2.80398e+07	3.35496e+07	1.39864e+08
Com_8064_pos	FQH	C20 H26 N6 O5	430.199	12.465	431.206	Invalid mass	No results	No results	4.25347e+07	9.44864e+06	2.81313e+06	1.19042e+07	1.49469e+07	4.8198e+06	6.74451e+06	6.35151e+06	9.25124e+06	4.56842e+06	5.54038e+07	7.61458e+07	2.13002e+07	3.67375e+06	4.38965e+07	1.13695e+07
Com_8077_pos	2-{[(6-fluoro-4H-1,3-benzodioxin-8-yl)methyl]thio}-1,3-benzothiazole	C16 H12 F N O2 S2	355.012	4.116	356.019	Invalid mass	No results	No results	7.8537e+07	9.48111e+07	1.05834e+08	1.03803e+08	8.5916e+07	8.78641e+07	1.02664e+08	4.65876e+07	1.01321e+08	7.15295e+07	4.83226e+07	1.92081e+07	4.23272e+07	6.56911e+07	4.61103e+07	5.96334e+07
Com_8078_pos	3-Hydroxyphenylacetic acid	C8 H8 O3	152.048	9.182	153.055	Full match	No results	Full match	7.59944e+07	2.01434e+07	2.37386e+07	5.82504e+07	2.50995e+07	1.87614e+07	2.07657e+07	1.00621e+07	3.16494e+07	1.17532e+08	2.07311e+07	4.14847e+07	5.3889e+07	1.08635e+08	5.03039e+07	1.38958e+08
Com_8177_pos	2-[(3S)-1-Benzyl-3-pyrrolidinyl]-1,3-benzothiazole	C18 H18 N2 S	294.122	7.997	295.129	Invalid mass	No results	No match	5.87108e+07	106064449	3.44828e+06	2.313e+07	8.51867e+07	1.49582e+07	2.31919e+07	1.20985e+07	1.39495e+07	1.94619e+07	3.21595e+07	4.75017e+07	4.58022e+07	4.0931e+06	2.97227e+07	4.10175e+07
Com_8264_pos	N1-tetrahydrofuran-2-ylmethyl-2-cyanoacetamide	C8 H12 N2 O2	168.09	2.467	169.097	Full match	No results	Full match	1.10236e+08	7.70242e+06	4.84355e+06	1.32515e+07	1.57894e+07	7.1984e+06	1.35972e+07	3.36849e+06	8.79724e+06	5.94069e+06	5.47694e+06	9.09599e+06	6.02634e+06	5.03961e+06	8.9718e+06	8.42646e+06
Com_8278_pos	1,7,8-trihydroxy-3-methyl-1,2,3,4,7,12-hexahydrotetraphen-12-one	C19 H18 O4	310.121	9.37	311.128	Full match	No results	No results	6.04466e+07	2.59617e+07	2.78639e+07	1.00848e+08	7.24482e+07	122401578	8.17646e+07	1.76502e+07	1.09478e+08	4.10955e+07	24584927	1.81696e+07	4.52723e+07	3.02226e+07	3.47505e+07	3.48889e+07
Com_8282_pos	Tetrahydrocortisone	C21 H32 O5	346.215	12.6	347.222	Invalid mass	No match	No match	1.08124e+08	1.52611e+07	1.74848e+06	1.75918e+07	2.40785e+07	5.34582e+06	1.06095e+07	1.25403e+07	3.94707e+06	2.26932e+06	8.64117e+07	3.09971e+07	3.96626e+07	2.70374e+06	3.996e+07	1.52009e+07
Com_8290_pos	2-Styryl-1,3-benzoxazole	C15 H11 N O	221.08	6.435	222.088	Invalid mass	No results	No results	1.09791e+08	2.79791e+07	3.61469e+06	2.98302e+07	4.56044e+06	2.97396e+07	2.32569e+06	2.07028e+06	5.72769e+07	1.32919e+07	7.08839e+07	2.7305e+07	5.4453e+07	2.27572e+07	3.72223e+07	7.62626e+07
Com_8312_pos	1,2,10-Trimethoxy-5,6,6a,7-tetrahydro-4H-dibenzo[de,g]quinolin-9-ol	C19 H21 N O4	327.151	9.979	328.158	Invalid mass	No results	No results	7.18336e+07	8.63346e+06	1.10274e+06	1.65443e+07	6.95814e+06	1.43383e+06	3.89748e+06	2.19785e+06	3.73715e+06	911343	2.53296e+07	7.29967e+07	3.30322e+07	574333	2.25964e+07	5.97109e+06
Com_8318_pos	ACar 17:0	C24 H48 N O4	413.351	13.433	414.357	No results	Invalid mass	No results	7.62686e+06	1.86377e+07	4.2186e+06	9.69399e+06	9.79983e+06	2.87522e+07	2.09599e+07	5.77468e+07	2.46949e+06	2.51517e+07	8.12874e+06	6.08783e+06	5.11783e+06	1.25486e+07	5.67545e+06	1.21445e+07
Com_8323_pos	dopaquinone	C9 H9 N O4	195.054	5.29	196.061	No results	No results	Full match	1.09166e+08	2.83899e+07	1.13247e+07	2.22938e+07	3.78323e+07	6.92849e+06	1.55252e+07	6.61832e+06	1.94712e+07	5.76169e+06	2.50109e+07	5.24301e+07	4.51163e+07	4.26995e+06	5.25232e+07	2.10516e+07
Com_8339_pos	ACar 12:1	C19 H36 N O4	341.257	11.794	342.264	No results	Invalid mass	No results	1.35398e+07	6.00666e+06	796448	2.0626e+06	5.97151e+06	4.0132e+06	3.09999e+06	5.17984e+06	1.63272e+06	8.45597e+06	2.06051e+07	7.26586e+07	1.61017e+07	1.76101e+06	7.85544e+06	3.70697e+06
Com_8378_pos	Uridine 5'-monophosphate	C9 H13 N2 O9 P	324.036	1.73	325.043	No results	Full match	Full match	1.18823e+07	4.342e+06	4.69117e+06	5.29252e+07	1.42526e+07	6.4304e+07	5.58347e+07	3.56063e+07	2.15234e+07	1.36813e+07	2.07087e+07	9.44431e+06	1.21266e+07	7.5028e+06	1.13498e+08	5.47525e+07
Com_8561_pos	N-Butylbenzenesulfonamide	C10 H15 N O2 S	213.079	8.353	214.086	Invalid mass	No results	No results	3.62915e+07	1.8977e+07	5.49894e+06	1.3132e+07	2.74114e+07	3.9186e+06	8.66188e+06	9.72798e+06	1.18793e+07	3.90567e+06	2.26229e+07	7.01146e+07	2.3711e+07	5.23621e+06	4.81657e+07	3.37444e+07
Com_8575_pos	1-O-(3,4,5-Trimethoxybenzoyl)-beta-L-galactopyranose	C16 H22 O10	396.104	7.594	397.111	Invalid mass	No results	No results	3.91647e+07	8.36777e+07	9.75959e+07	7.92849e+07	7.94375e+07	6.82254e+07	6.06102e+07	3.52824e+07	1.34473e+08	129252837	3.11505e+07	1.50881e+07	4.6571e+07	6.65622e+07	4.23812e+07	5.3472e+07
Com_8663_pos	2-[2-oxo-2-(pyridin-3-ylamino)ethoxy]acetic acid	C9 H10 N2 O4	210.064	6.923	211.072	Full match	No results	No results	1.0319e+08	9.95034e+06	2.71116e+06	1.31981e+07	1.5342e+07	3.96148e+06	1.41195e+07	5.38957e+06	3.42742e+06	2.76075e+06	1.64484e+07	3.19997e+07	1.60417e+07	1.54439e+06	2.11005e+07	6.10326e+06
Com_8696_pos	1-ethyl 4-(2-oxo-1,2-diphenylethyl) succinate	C20 H20 O5	322.121	9.001	323.128	Invalid mass	No results	No results	3.64568e+07	8.88884e+06	7.35475e+06	6.68075e+07	1.10337e+07	1.14254e+08	2.93493e+07	2.92199e+06	5.39904e+07	6.87244e+06	3.63887e+06	8.62672e+06	1.62408e+07	1.07386e+07	6.96668e+06	1.71355e+07
Com_8747_pos	Hesperidin	C28 H34 O15	632.172	9.108	633.179	Invalid mass	No results	No results	4.63856e+07	2.75706e+07	5.476e+07	1.28605e+08	1.77257e+07	1.13471e+08	5.77325e+07	3.08116e+07	7.2637e+07	6.11526e+07	1.54916e+07	1.04232e+07	1.50424e+07	4.41611e+07	1.27474e+07	3.24141e+07
Com_8753_pos	2-[(3S)-1-(Cyclohexylmethyl)-3-pyrrolidinyl]-5-methyl-1H-benzimidazole	C19 H27 N3	319.2	6.268	320.207	Invalid mass	No results	No results	3.19328e+07	1.15621e+07	681756	6.97908e+06	1.48403e+07	1.89681e+06	3.5116e+06	7.50949e+06	1.15622e+06	1.13716e+06	2.22024e+07	6.80674e+07	3.10225e+07	524510	3.10896e+07	8.75159e+06
Com_8795_pos	D-Glucosamine 6-phosphate	C6 H14 N O8 P	259.046	1.337	260.053	No results	No results	Full match	6.23403e+07	3.04189e+07	2.98447e+07	8.97118e+07	3.74999e+07	2.32209e+07	1.00502e+08	2.23667e+07	1.38687e+07	2.3993e+07	1.5581e+07	35281916	4.32853e+07	2.75562e+07	5.66166e+07	2.75476e+07
Com_8811_pos	Picolinic acid N-oxide	C6 H5 N O3	139.027	1.778	140.035	Full match	No results	Full match	5.46679e+07	2.19628e+07	6.15387e+06	1.33473e+07	2.2345e+07	7.32706e+06	9.77522e+06	7.12454e+06	1.06554e+07	1.15576e+07	2.94366e+07	6.73777e+07	3.29962e+07	4.81115e+06	2.9639e+07	1.57031e+07
Com_8821_pos	Meconin	C10 H10 O4	194.058	6.172	195.065	Full match	No results	Full match	6.78359e+07	7.05919e+07	6.30415e+07	4.69248e+07	6.40133e+07	3.20268e+07	4.99443e+07	2.20082e+07	5.98265e+07	4.75571e+07	5.11743e+07	6.7332e+07	6.31856e+07	3.09768e+07	8.93579e+07	4.56994e+07
Com_8897_pos	2-{[2-(3-cyano-2-pyridinyl)hydrazino]carbonyl}benzoic acid	C14 H10 N4 O3	282.074	7.956	283.081	Full match	No results	No results	6.0819e+07	8.63466e+07	7.77068e+07	6.50381e+07	8.3698e+07	2.93002e+07	65874416	4.03412e+07	1.47197e+08	4.16853e+07	5.67233e+07	6.22653e+07	8.55318e+07	5.46169e+07	4.27876e+07	7.28068e+07
Com_8965_pos	4-Aminoindole	C8 H8 N2	132.069	8.174	133.076	No results	No results	Full match	35237930	1.25646e+07	1.55152e+06	1.07109e+07	2.87864e+07	1.6153e+06	5.16351e+06	7.25107e+06	2.81908e+06	2.01273e+06	3.27771e+07	6.58483e+07	5.54374e+07	1.76275e+06	5.77917e+07	1.83055e+07
Com_8995_pos	(3R)-8-hydroxy-3-(4-methoxyphenyl)-3,4-dihydro-1H-2-benzopyran-1-one	C16 H14 O4	252.075	4.119	253.082	Invalid mass	No results	No results	4.72776e+07	9.86108e+06	2.12974e+06	9.21636e+06	8.19903e+06	1.33485e+06	3.05578e+06	5.93935e+06	2.39702e+06	1.20163e+06	4.54958e+07	6.55783e+07	3.50349e+07	1.07123e+06	3.4521e+07	1.38609e+07
Com_8996_pos	Docosanamide	C22 H45 N O	357.361	12.814	358.368	Invalid mass	No results	No results	6.8875e+06	2.15688e+07	5.34975e+06	2.32764e+06	1.2103e+07	4.06541e+06	8.74603e+06	5.19166e+07	1.05687e+06	3.47314e+06	1.32498e+07	1.84108e+07	8.90451e+06	5.05623e+06	4.06317e+06	3.52168e+06
Com_9009_pos	8-Isoprostaglandin F1β	C20 H36 O5	373.283	14.155	374.29	Invalid mass	No results	No results	8.15661e+06	9.05024e+06	1.4854e+07	5.41988e+06	1.11964e+07	1.10419e+07	1.05106e+07	5.17637e+07	3.77642e+06	1.04106e+07	1.00369e+07	8.51865e+06	6.83812e+06	1.54172e+07	1.88386e+06	4.35447e+06
Com_9031_pos	1-(4-bromophenyl)-2-phenylethan-1-one	C14 H11 Br O	223.121	7.515	224.128	Invalid mass	No results	No results	4.7725e+07	1.42063e+07	2.76255e+06	1.23474e+07	2.2149e+07	4.69016e+06	1.997e+07	3.87881e+06	7.6781e+06	2.49583e+06	3.05637e+07	6.51759e+07	4.57109e+07	4.19978e+06	3.17801e+07	1.99446e+07
Com_9034_pos	Gibberellic acid	C19 H22 O6	368.126	9.429	369.133	Invalid mass	No results	No results	4.45064e+07	5.96656e+07	4.2507e+07	5.66116e+07	4.66114e+07	1.08494e+08	3.7243e+07	1.09921e+07	7.57862e+07	3.64374e+07	1.75821e+07	2.29636e+07	3.34335e+07	2.10688e+07	3.12164e+07	3.18894e+07
Com_9044_pos	Arachidonoyl ethanolamide phosphate	C22 H38 N O5 P	876.491	10.124	877.498	Invalid mass	No results	No results	5.62451e+07	9.2134e+07	2.55742e+07	3.5004e+07	9.12056e+07	2.7692e+07	1.61236e+07	2.41447e+07	3.42267e+07	4.92593e+07	5.29956e+07	3.35915e+07	6.41262e+07	1.59902e+07	8.97646e+07	5.86956e+07
Com_9060_pos	1-(2,4-difluorobenzoyl)-4-piperidinecarboxylic acid	C13 H13 F2 N O3	269.088	2.906	270.095	Invalid mass	No results	No results	4.33193e+07	5.78709e+07	4.30021e+07	1.30232e+07	1.1935e+07	1.55806e+07	2.09226e+07	1.66847e+06	1.43251e+08	2.24445e+07	8.48001e+06	1.56179e+07	1.05146e+07	1.13518e+07	7.75438e+06	4.80047e+07
Com_9089_pos	PC (18:5e/16:3)	C42 H70 N O7 P	731.496	12.922	732.505	No results	Invalid mass	No results	3.26809e+06	4.05881e+06	5.60091e+06	1.47391e+06	2.04515e+06	1.23572e+07	1.9515e+06	5.10579e+07	1.69297e+06	2.22603e+06	3.38796e+06	2.41046e+06	969489	5.41037e+06	980730	4.12445e+06
Com_9127_pos	Octadecanamine	C18 H39 N	269.308	12.916	270.316	Full match	No results	No results	7.5808e+06	2.17866e+07	1.28262e+07	7.82376e+06	1.45662e+07	7.44185e+06	6.8766e+06	5.07775e+07	2.23626e+06	1.522e+07	1.47983e+07	1.22503e+07	1.1082e+07	2.68932e+07	5.15121e+06	5.70421e+06
Com_9146_pos	L-threo-3-Phenylserine	C9 H11 N O3	181.074	7.065	182.082	Full match	No results	Full match	4.9085e+07	2.46043e+07	1.17881e+07	1.74544e+07	2.36289e+07	1.02183e+07	1.44281e+07	7.45965e+06	2.04268e+07	1.00304e+07	2.71804e+07	6.39821e+07	4.55614e+07	7.71066e+06	3.18641e+07	2.40655e+07
Com_9163_pos	4-oxo-4-[(1-phenylethyl)amino]but-2-enoic acid	C12 H13 N O3	241.074	12.552	242.081	Invalid mass	No results	No results	4.27361e+06	1.44053e+06	1.30697e+06	1.49822e+06	1.40421e+06	2.40778e+06	1.21592e+06	1.36024e+06	1.41111e+08	2.12869e+06	1.23261e+06	1.35176e+06	1.31553e+06	1.16862e+06	1.30197e+06	1.47545e+06
Com_9220_pos	5-trans prostaglandin F2β	C20 H34 O5	376.223	12.99	377.23	Invalid mass	No results	No results	3.15123e+07	8.70942e+07	3.02453e+06	1.01033e+08	5.13172e+07	5.79521e+07	9.43742e+07	1.81076e+07	4.62547e+07	9.49268e+07	1.16036e+07	1.65755e+07	1.48766e+07	2.0437e+07	3.12918e+07	6.96536e+07
Com_9225_pos	PC (18:1/19:2)	C45 H84 N O8 P	797.594	16.712	798.601	No results	Full match	No results	8.44848e+07	8.98139e+07	8.36287e+07	4.91527e+07	9.77866e+07	2.3048e+07	2.21106e+07	2.17683e+07	4.48668e+07	8.4363e+07	4.91625e+07	5.5383e+07	5.75499e+07	4.32076e+07	5.78641e+07	2.94909e+07
Com_9248_pos	Chalcone	C15 H12 O	208.085	6.932	209.093	Invalid mass	No results	No match	4.00068e+07	2.91088e+07	9.08741e+07	3.77297e+07	3.07782e+07	1.54084e+07	1.26959e+07	6.2515e+06	4.30512e+07	1.60962e+07	1.67299e+07	5.93656e+07	2.22364e+07	1.08537e+07	2.7155e+07	2.69954e+07
Com_9253_pos	ethyl 2-[(4-methyl-2-oxo-2H-chromen-8-yl)oxy]acetate	C14 H14 O5	262.084	9.17	263.092	Full match	No results	No results	9.06628e+07	4.96442e+07	8.87004e+07	7.11735e+07	4.40409e+07	8.38177e+07	9.40134e+07	4.26801e+07	1.26216e+08	1.05987e+08	4.70593e+07	5.34372e+07	5.68204e+07	4.81453e+07	9.28633e+07	8.07365e+07
Com_9265_pos	TMK	C15 H30 N4 O5 S	188.116	1.727	189.124	Invalid mass	No results	No match	3.77297e+07	2.86983e+07	2.83897e+07	3.09489e+07	2.88673e+07	1.32712e+07	1.3058e+07	1.47903e+07	1.97077e+07	2.16023e+07	2.7751e+07	6.30142e+07	2.73221e+07	1.80253e+07	4.60155e+07	8.48242e+07
Com_9277_pos	N1-methyl-5-methoxy-2-({2-[(methylamino)carbonyl]phenyl}thio)benzamide	C17 H18 N2 O3 S	352.088	8.459	353.095	Invalid mass	No results	No results	4.98348e+07	7.62989e+07	9.04221e+07	3.68217e+07	5.17618e+07	4.28835e+07	3.64934e+07	1.62139e+07	7.54545e+07	8.90491e+07	3.39027e+07	2.49376e+07	4.38517e+07	7.76947e+07	4.40678e+07	4.09048e+07
Com_9305_pos	O6-CM-dG	C12 H15 N5 O6	325.103	6.502	326.11	Full match	No results	No results	1.95007e+07	1.02255e+07	324459	7.60989e+06	1.27606e+07	788495	6.92269e+06	1.45729e+07	807933	342995	1.39111e+07	6.26746e+07	2.72492e+07	276812	4.33884e+07	1.01096e+07
Com_9337_pos	Etiocholanolone	C19 H30 O2	272.214	13.32	273.222	Invalid mass	No results	No results	4.03755e+07	1.6472e+07	5.43287e+06	1.67135e+07	1.78368e+07	6.74588e+06	1.2811e+07	1.06649e+07	7.60233e+06	2.5872e+06	2.68424e+07	6.2329e+07	4.92605e+07	5.43111e+06	5.43795e+07	2.60715e+07
Com_9341_pos	2-{[(4,5-dimethoxy-2-nitrophenethyl)imino]methyl}phenol	C17 H18 N2 O5	330.122	8.35	331.129	Full match	No results	No results	2.45908e+07	1.62169e+07	5.30744e+06	8.72003e+06	1.53173e+07	3.84987e+06	4.13336e+06	4.63395e+06	6.46672e+06	2.95945e+06	3.13307e+07	6.23036e+07	3.18899e+06	3.07927e+06	2.67428e+07	1.08515e+07
Com_9355_pos	(2R)-5-hydroxy-7-methoxy-2-phenyl-3,4-dihydro-2H-1-benzopyran-4-one	C16 H14 O4	270.089	7.398	271.097	Full match	No results	No results	4.45624e+07	6.99067e+07	6.94907e+07	4.3892e+07	5.30556e+07	1.47896e+07	5.82038e+07	3.96132e+07	6.58304e+07	9.03039e+07	3.80663e+07	3.27818e+07	8.47134e+07	3.32747e+07	9.32975e+07	3.74826e+07
Com_9361_pos	PC (18:2e/16:0)	C42 H82 N O7 P	743.579	14.669	744.586	No results	Invalid mass	No results	497710	1.53428e+07	560662	639382	595155	1.03548e+08	9.01417e+06	1.82648e+07	677740	751139	440491	273368	379508	668092	320027	495321
Com_9613_pos	4-methylpyridine-3-sulfonic acid	C6 H7 N O3 S	173.015	6.9	174.022	Full match	No results	Full match	9.01356e+07	1.4345e+07	2.85237e+06	1.29123e+07	2.11669e+07	9.39036e+06	1.72928e+07	5.91168e+06	5.06356e+06	7.65849e+06	1.36256e+07	8.95467e+06	9.59953e+06	2.73914e+06	1.50275e+07	9.56159e+06
Com_9618_pos	1-methyl-3,5-di(1-naphthylmethylidene)piperidin-4-one	C28 H23 N O	285.122	1.665	286.129	Invalid mass	No results	No results	3.46503e+07	3.05258e+07	7.43317e+06	9.01289e+06	9.24334e+06	3.12937e+06	4.83908e+06	5.23303e+06	5.80491e+06	6.24127e+06	1.81625e+07	6.01495e+07	1.04516e+07	4.17378e+06	2.99258e+07	2.02789e+07
Com_9620_pos	Sitagliptin	C16 H15 F6 N5 O	407.122	10.659	408.129	Invalid mass	No results	No results	9.00334e+07	5.56522e+06	683756	6.40302e+06	3.98533e+06	702911	1.31896e+06	2.67255e+06	902121	1.07747e+06	4.33139e+06	1.87873e+07	2.10944e+07	620253	9.95911e+06	4.05578e+06
Com_9630_pos	8,8-dimethyl-2H,8H-pyrano[3,2-g]chromen-2-one	C14 H12 O3	228.079	10.772	229.086	Full match	No results	No results	1.76609e+07	1.05441e+07	1.32313e+07	3.39121e+06	1.52008e+06	9.95482e+06	6.88617e+06	4.72676e+06	1.19107e+07	2.00215e+07	1.36473e+07	1.52121e+07	8.17334e+07	8.8363e+06	1.91577e+07	1.10411e+07
Com_9667_pos	N-(4-chlorophenyl)-N'-(2-phenoxyphenyl)urea	C19 H15 Cl N2 O2	360.067	1.686	361.074	Invalid mass	No results	No results	6.14728e+07	4.60495e+07	1.19961e+07	1.79275e+07	4.81533e+07	8.6961e+06	2.03112e+07	1.52732e+07	2.34539e+07	2.24928e+07	3.93645e+07	59792651	4.11796e+07	8.72385e+06	4.05229e+07	9.07458e+06
Com_9671_pos	PC (19:1/19:2)	C46 H86 N O8 P	811.614	16.376	812.622	No results	Invalid mass	No results	2.22952e+07	2.24776e+07	2.36666e+07	3.18889e+07	2.10848e+06	1.60438e+07	2.19671e+06	1.82965e+06	2.58759e+07	1.80745e+07	7.02707e+07	1.03834e+07	2.04476e+06	2.18557e+07	1.4875e+06	4.3194e+07
Com_9693_pos	Heptadecanoic Acid	C17 H34 O2	292.24	14.576	293.248	Invalid mass	No results	No results	1.98613e+07	1.55252e+07	1.44492e+07	7.55728e+06	1.20246e+07	1.05468e+07	1.42161e+07	4.70932e+07	6.9829e+06	1.43894e+07	2.46669e+07	2.42111e+07	7.99958e+06	1.03137e+07	5.3028e+06	4.35644e+06
Com_9695_pos	ethyl 1-(4-acetyl-2-aminophenyl)piperidine-4-carboxylate	C16 H22 N2 O3	290.163	10.413	291.171	Full match	No results	No results	2.05591e+07	8.84983e+06	776840	1.10906e+07	3.44091e+07	1.30825e+06	4.05478e+06	5.14077e+06	1.18123e+06	1.43712e+06	2.28537e+07	5.94711e+07	3.43434e+07	700457	4.2802e+07	7.93377e+07
Com_9702_pos	Methionine sulfoxide	C5 H11 N O3 S	165.046	1.315	166.054	Full match	No results	No results	2.28954e+07	6.59381e+07	4.42198e+07	7.60377e+07	8.4812e+07	6.53454e+07	8.84403e+07	3.05358e+07	8.79047e+07	9.81739e+07	3.43839e+07	1.59933e+07	1.56266e+07	7.0343e+07	4.06101e+07	7.25617e+07
Com_9714_pos	SQH	C14 H22 N6 O6	392.145	8.276	393.152	Invalid mass	No results	No results	1.08992e+07	7.81898e+06	1.09125e+06	7.3567e+06	5.96483e+06	1.98863e+06	2.93885e+06	4.24286e+06	2.7142e+06	472981	2.97957e+07	5.93446e+07	3.32828e+07	372438	3.20943e+07	1.00412e+07
Com_9717_pos	methyl 1-isopropyl-1H-1,2,3-benzotriazole-5-carboxylate	C11 H13 N3 O2	219.099	1.153	220.106	Invalid mass	No results	No results	1.30382e+06	2.67866e+07	8.5242e+07	8.52855e+06	3.82752e+06	1.60301e+07	1.19325e+07	1.95907e+06	9.13126e+06	5.6273e+07	2.82574e+06	836775	9.06632e+06	4.73581e+06	1.17366e+07	1.32144e+06
Com_9727_pos	T-2 Toxin	C24 H34 O9	483.247	9.963	484.255	Invalid mass	No results	No results	3.00052e+07	5.60841e+07	7.6923e+06	4.84582e+07	9.43039e+07	2.01752e+07	1.2463e+07	1.24826e+07	2.94872e+07	7.4359e+07	3.09132e+07	4.0573e+07	6.03962e+07	1.57546e+07	4.69029e+07	5.27352e+07
Com_9743_pos	Avocadyne 1-acetate	C19 H34 O4	308.235	13.617	309.242	Invalid mass	No results	No results	1.42726e+07	1.97953e+07	1.10448e+07	3.99085e+07	9.416e+07	5.44913e+07	4.00325e+07	2.58903e+07	1.6736e+07	2.14533e+07	1.21066e+07	9.32729e+06	1.13696e+07	1.1844e+07	2.29006e+07	1.86733e+07
Com_9755_pos	2-[(2-amino-6-methylpyrimidin-4-yl)thio]-4,6-dimethylnicotinonitrile	C13 H13 N5 S	271.086	8.124	272.093	Invalid mass	No results	No results	3.54242e+07	4.97729e+07	3.89146e+06	4.76844e+07	9.40091e+07	4.54387e+06	1.01118e+07	2.0382e+07	1.92082e+07	7.55114e+06	6.58648e+07	4.00406e+07	6.52389e+07	1.81632e+06	6.2683e+07	3.94479e+07
Com_9833_pos	Cotinine N-oxide	C10 H12 N2 O2	192.09	2.03	193.097	Full match	No results	No results	1.15638e+07	3.55865e+06	2.01913e+06	4.7423e+06	5.8641e+06	2.58078e+06	2.2053e+06	1.97299e+06	6.17352e+06	2.00829e+06	1.14074e+07	5.84511e+07	1.14159e+07	1.5268e+06	1.63948e+07	3.99123e+06
Com_9853_pos	(1E)-5-hydroxy-1,7-diphenylhept-1-en-3-one	C19 H20 O2	302.125	10.21	303.132	Invalid mass	No results	No results	41910089	2.19707e+07	1.74412e+06	3.61826e+07	2.99616e+07	2.64731e+06	1.25386e+07	1.15022e+07	3.79756e+06	1.32854e+06	3.27632e+07	5.32392e+07	6.70606e+07	384399	91627857	6.21138e+06
Com_9867_pos	N-Acetyl-D-lactosamine	C14 H25 N O11	383.143	1.345	384.15	Full match	No results	No results	2.69119e+07	4.64836e+07	7.09259e+07	4.68831e+07	3.51174e+07	5.44778e+07	4.55412e+07	2.02463e+07	6.13057e+07	1.07498e+08	2.84229e+07	3.98362e+07	3.65842e+07	6.285e+07	5.11213e+07	4.23522e+07
Com_9889_pos	6-(Methylthio)purine	C6 H6 N4 S	166.03	2.86	167.038	Invalid mass	No results	No results	4.10979e+07	1.59976e+07	8.66262e+06	1.85269e+07	2.81468e+07	7.00353e+06	1.66995e+07	1.58105e+07	1.93813e+07	1.09304e+07	2.73667e+07	5.80632e+07	2.45504e+07	4.60113e+06	3.60028e+07	1.10474e+07
Com_9905_pos	Pyridostigmine	C9 H12 N2 O2	180.09	5.802	181.098	Full match	No results	No results	8.67134e+07	2.10754e+07	1.09709e+07	2.39681e+07	3.08812e+07	1.04312e+07	9.87725e+06	7.97427e+06	2.20256e+07	6.38648e+06	2.51191e+07	3.88469e+07	3.36632e+07	4.5799e+06	2.9178e+07	2.42842e+07
Com_9928_pos	Gamithromycin	C40 H76 N2 O12	776.526	14.44	777.533	Invalid mass	No results	No results	5.68495e+07	7.19713e+07	3.43787e+07	6.35725e+07	6.24682e+07	2.90821e+07	2.23627e+07	1.22846e+07	4.41427e+07	4.70774e+07	4.92574e+07	5.77624e+07	3.01192e+07	2.69728e+07	7.95512e+07	6.03702e+07
Com_9934_pos	Dihydrothymine	C5 H8 N2 O2	128.059	3.206	129.066	Full match	No results	No results	2.31639e+07	1.54615e+07	5.13582e+06	1.67128e+07	2.57431e+07	1.67215e+07	1.51796e+07	1.31056e+07	8.58689e+06	2.64777e+07	6.78838e+07	2.95683e+07	3.77962e+07	6.05704e+06	4.38756e+07	2.85105e+07
Com_9986_pos	Ala-Leu	C9 H18 N2 O3	202.132	3.602	203.139	No results	Full match	Full match	2.80765e+07	2.03326e+07	3.77881e+07	3.51813e+07	1.48451e+07	1.33083e+07	4.22838e+06	1.66612e+07	1.77198e+07	2.1436e+07	2.3347e+07	3.69601e+07	1.37817e+07	2.82689e+07	4.22015e+07	1.04976e+08
Com_10031_pos	N'-hydroxy-2-methyl-1,3-thiazole-4-carboximidamide	C5 H7 N3 O S	139.019	8.686	140.026	Invalid mass	No results	No results	1.19124e+07	4.10417e+06	3.31125e+06	5.17306e+06	4.10863e+06	3.49068e+06	3.54672e+06	1.11922e+07	4.69935e+06	4.10448e+06	1.39096e+07	5.70849e+07	1.67229e+07	3.09562e+06	3.07306e+07	4.82032e+06
Com_10054_pos	2-[2-(2-furyl)vinyl]-4H-3,1-benzoxazin-4-one	C14 H9 N O3	239.059	10.231	240.067	Full match	No results	No results	1.97763e+07	1.2042e+07	5.61701e+06	4.59124e+07	2.59792e+07	1.0627e+07	1.7871e+07	1.09947e+07	1.40802e+07	1.04294e+07	1.60186e+07	5.69359e+07	5.07459e+06	1.31584e+07	4.98731e+07	1.77961e+07
Com_10066_pos	Orlistat	C29 H53 N O5	533.341	9.068	534.349	Invalid mass	No results	No results	4.82326e+07	7.28158e+07	4.81546e+07	6.16355e+07	6.75111e+07	3.88992e+07	3.16328e+07	2.61924e+07	5.45466e+07	4.65359e+07	4.26254e+07	4.11626e+07	7.7271e+07	2.30637e+07	8.6861e+07	7.45841e+07
Com_10083_pos	Pyridoxamine 5-phosphate	C8 H13 N2 O5 P	248.059	11.793	249.066	Invalid mass	No results	No results	3.19416e+06	1.35944e+06	882221	1.04016e+06	1.63789e+06	929605	1.94795e+06	1.53964e+06	1.05219e+06	846591	7.22007e+06	5.66232e+07	1.89305e+07	771593	1.57671e+07	4.47236e+06
Com_10122_pos	Deoxycorticosterone	C21 H30 O3	330.218	10.251	331.226	No results	No results	Full match	6.46813e+06	3.76373e+06	1.08614e+06	1.72777e+06	1.69573e+06	1.19262e+06	1.17438e+06	647874	1.42735e+06	1.54234e+06	4.36707e+06	5.64072e+07	3.44732e+06	917098	3.3722e+06	1.44041e+06
Com_10141_pos	6-Methylquinoline	C10 H9 N	143.074	6.658	144.081	Full match	No results	No results	4.9988e+07	34299997	3.90355e+07	3.59431e+07	3.36492e+07	9.90273e+06	1.55772e+07	1.40108e+07	1.01894e+08	1.16528e+07	3.09237e+07	5.62962e+07	3.81301e+07	17124125	6.67528e+07	3.43094e+07
Com_10178_pos	Cryptotanshinone	C19 H20 O3	296.138	2.324	297.145	Invalid mass	No results	No results	5.69803e+06	7.85751e+06	906494	1.06857e+07	9.2168e+06	1.18523e+06	2.97378e+06	3.6547e+06	1.92636e+06	1.64198e+06	6.03339e+06	5.59452e+07	1.37098e+07	2.52411e+06	3.06432e+07	3.78788e+06
Com_10185_pos	N-(9-oxodecyl)acetamide	C12 H23 N O2	235.157	13.946	236.165	Invalid mass	No results	No results	1.27163e+06	2.93242e+06	6.5545e+06	1.02475e+06	1.88368e+06	1.47688e+07	4.62273e+06	4.42558e+07	1.45091e+06	1.84336e+06	9.90895e+06	1.13498e+07	1.60832e+06	9.33859e+06	612418	701474
Com_10248_pos	2-[(3S)-1-(3,4-Difluorobenzyl)-3-pyrrolidinyl]-1,3-benzothiazole	C18 H16 F2 N2 S	330.104	1.296	331.111	Invalid mass	No results	No results	9.01905e+06	7.85852e+07	2.96283e+07	7.63647e+07	4.61362e+07	4.46184e+07	1.62031e+07	9.75649e+06	4.96476e+07	4.43017e+07	1.39564e+07	1.88049e+07	2.74774e+07	2.96301e+07	1.58114e+07	6.34856e+07
Com_10363_pos	LysoPE 18:2	C23 H44 N O7 P	477.285	15.216	478.293	No results	No results	Full match	680752	1.30112e+06	1.16699e+06	771499	703369	9.10695e+07	2.33447e+07	1.54911e+06	816483	2.3661e+07	6.95065e+06	545734	1.52747e+07	7.94419e+06	9.11098e+06	3.44762e+06
Com_10370_pos	Oxoamide	C10 H12 N2 O2	192.09	5.353	193.097	Full match	No results	No results	8.17765e+07	1.05793e+07	4.811e+06	1.16942e+07	1.23491e+07	4.83229e+06	1.04042e+07	7.15865e+06	7.35545e+06	4.25464e+06	1.08505e+07	2.77975e+07	4.13692e+07	3.04346e+06	2.07599e+07	8.74521e+06
Com_10430_pos	LPC 16:2	C24 H46 N O7 P	491.301	14.308	492.309	No results	Full match	Full match	4.33344e+06	9.3163e+06	6.65986e+06	4.96386e+06	6.99875e+06	8.73588e+06	8.68897e+06	4.2957e+07	3.35631e+06	9.66971e+06	6.30128e+06	6.1248e+06	1.44171e+06	1.21745e+07	3.85199e+06	5.99996e+06
Com_10445_pos	INK	C16 H31 N5 O5	188.116	4.035	189.124	Invalid mass	No match	No match	3.01524e+07	2.22962e+07	4.14052e+07	3.73283e+07	1.96485e+07	1.16141e+07	3.85739e+06	1.44494e+07	2.07873e+07	1.81466e+07	2.78551e+07	47110994	1.67655e+07	2.26935e+07	4.19495e+07	9.90348e+07
Com_10475_pos	LPE 14:0	C19 H40 N O7 P	425.254	14.459	426.262	No results	Full match	Full match	2.01201e+06	2.70695e+06	3.0786e+06	2.64532e+06	2.97352e+06	8.87197e+06	4.189e+06	4.26838e+07	1.975e+06	3.47279e+06	5.00657e+06	1.05358e+06	2.07236e+06	7.65686e+06	959560	3.0322e+06
Com_10499_pos	1-morpholino-3-(4-nitrophenoxy)propan-2-ol	C13 H18 N2 O5	282.122	3.723	283.129	Full match	No results	No results	8.0521e+07	4.20684e+06	1.1057e+06	1.94365e+06	2.88361e+06	1.4039e+06	1.52538e+06	678554	2.15767e+06	1.56462e+06	5.10196e+06	1.28173e+07	6.26241e+06	1.65145e+06	8.06832e+06	1.95703e+07
Com_10506_pos	PC (14:1e/20:0)	C42 H84 N O7 P	745.594	16.826	746.601	No results	Invalid mass	No results	2.25856e+07	1.50715e+07	2.01593e+07	6.97639e+06	5.0157e+06	3.48789e+06	2.59737e+06	2.31085e+06	3.08422e+07	3.36389e+07	6.31833e+07	4.66732e+06	4.61651e+06	1.18387e+07	7.02586e+06	6.62999e+06
Com_10544_pos	N-{4-[(2R,3R)-3-(Hydroxymethyl)-5-oxo-2-morpholinyl]phenyl}acetamide	C13 H16 N2 O4	286.093	8.081	287.101	Invalid mass	No results	No results	2.73031e+07	2.11927e+07	1.49547e+06	4.52677e+07	2.66373e+07	5.62106e+06	7.41838e+06	2.22902e+07	1.19284e+07	8.48086e+06	6.28691e+07	1.76118e+07	4.07406e+07	2.86769e+06	3.33959e+07	2.98014e+07
Com_10621_pos	4-(cyanomethyl)phenyl nicotinate	C14 H10 N2 O2	238.078	10.243	239.085	Invalid mass	No results	No results	7.92684e+07	5.32879e+06	1.93253e+06	7.1062e+06	7.21315e+06	1.21494e+06	1.34854e+07	3.31803e+06	1.54444e+06	1.5712e+06	5.09675e+06	1.47475e+07	1.33843e+07	1.44909e+06	1.0243e+07	4.81297e+06
Com_10625_pos	PC (18:2/19:2)	C45 H82 N O8 P	795.579	16.413	796.588	No results	Full match	No results	2.99856e+07	7.38125e+07	7.16667e+07	7.90763e+07	6.66193e+07	3.45002e+07	3.34061e+07	1.10766e+07	6.45963e+07	3.39664e+07	5.19561e+07	3.7717e+07	3.41253e+07	2.85958e+07	5.00965e+07	3.82955e+07
Com_10627_pos	5-Chloro-2-[(3S)-1-(4-fluorobenzyl)-3-pyrrolidinyl]-1,3-benzoxazole	C18 H16 Cl F N2 O	146.069	7.396	331.101	Invalid mass	No results	No match	4.91191e+06	4.78149e+06	880353	5.41967e+06	4.56391e+07	6.28093e+07	5.85247e+06	3.21014e+06	4.83924e+06	4.38395e+06	1.13415e+07	5.11249e+06	6.83721e+06	2.25449e+06	8.31899e+07	3.87039e+06
Com_10636_pos	4-({[2-(2-oxo-1-imidazolidinyl)ethyl]imino}methyl)benzonitrile	C13 H14 N4 O	242.113	7.982	243.121	Invalid mass	No results	No results	7.91624e+07	5.75232e+07	6.14541e+07	7.85894e+07	6.37787e+07	5.40786e+07	3.92591e+07	3.0121e+07	6.56147e+07	6.3806e+07	4.44363e+07	3.79961e+07	5.96803e+07	2.85398e+07	5.84543e+07	6.51656e+07
Com_10706_pos	Saxitoxin	C10 H17 N7 O4	281.127	6.137	282.134	Invalid mass	No results	No results	6.09991e+07	3.58644e+07	2.68346e+07	2.2992e+07	2.30504e+07	1.82006e+07	1.37938e+07	8.6386e+06	2.83372e+07	1.45182e+07	2.69049e+07	5.24632e+07	3.94578e+07	1.32001e+07	3.37823e+07	2.31865e+07
Com_10713_pos	β-Lapachone	C15 H14 O3	260.101	4.106	261.109	Invalid mass	No results	No results	6.02477e+07	1.7787e+07	1.96295e+07	2.84402e+07	3.14061e+07	3.50844e+06	3.69303e+06	7.6687e+06	2.66364e+07	1.3339e+06	2.46619e+07	5.24023e+07	2.03824e+07	1.40475e+06	3.94092e+07	1.58025e+07
Com_10837_pos	Resiniferatoxin	C37 H40 O9	666.229	10.564	667.236	Invalid mass	No results	No results	2.2502e+07	2.65646e+07	3.56498e+07	5.08996e+07	2.3652e+07	8.58018e+07	5.58655e+07	1.39797e+07	5.46286e+07	3.02929e+07	1.23505e+07	4.80581e+06	9.3109e+06	3.90638e+07	5.25421e+06	3.40465e+07
Com_10859_pos	N'-[6-(tert-butyl)thieno[3,2-d]pyrimidin-4-yl]-4-methylbenzohydrazide	C18 H20 N4 O S	362.119	5.505	363.126	Invalid mass	No results	No results	3.33533e+07	4.17534e+07	4.28534e+07	5.09271e+07	6.83062e+07	2.63383e+07	7.64091e+07	9.25574e+06	7.02845e+07	8.62316e+07	1.01925e+07	1.75502e+07	2.77085e+07	4.5269e+07	6.06771e+06	6.03098e+07
Com_10862_pos	2-morpholino-1-phenyl-1-ethanol	C12 H17 N O2	189.116	9.443	190.123	Invalid mass	No results	No results	4.9795e+07	1.35419e+07	1.33812e+06	8.79066e+06	8.23378e+06	1.28305e+06	5.43276e+06	3.70682e+06	1.6898e+06	1.27917e+06	1.48795e+07	5.13399e+07	4.45716e+07	790463	2.8089e+07	5.83287e+06
Com_10879_pos	D-Fructose 1,6-bisphosphate	C6 H14 O12 P2	339.996	1.577	341.004	No results	No results	Full match	4.65439e+06	4.0509e+06	3.04783e+06	4.40154e+06	3.28102e+06	8.52736e+07	2.40337e+07	3.06913e+07	5.15469e+07	1.56965e+07	3.87443e+06	4.23058e+06	3.2754e+06	1.80831e+07	3.82463e+06	3.53478e+07
Com_10880_pos	Phenylethanolamine	C8 H11 N O	137.084	8.106	138.092	Full match	No results	Full match	2.18104e+07	7.12844e+06	3.93886e+07	1.1564e+07	9.6775e+06	1.23691e+07	7.15905e+06	6.5825e+06	8.86833e+07	6.18794e+07	6.02363e+07	2.8807e+07	3.01407e+07	7.1999e+07	4.97482e+07	3.31792e+07
Com_10917_pos	2-({2-oxo-2-[(2-oxo-3-azepanyl)amino]ethyl}sulfanyl)acetic acid	C10 H16 N2 O4 S	260.083	5.854	261.091	Full match	No results	No results	3.2929e+07	1.11303e+07	1.64851e+06	1.51559e+07	1.82421e+07	2.9263e+06	5.20316e+06	7.73525e+06	2.09031e+06	944181	2.09111e+07	5.08981e+07	3.92213e+06	826751	3.72476e+07	1.07187e+07
Com_10997_pos	N1-(6-methyl-4-oxo-3,4-dihydroquinazolin-2-yl)-4-nitrobenzamide	C16 H12 N4 O4	162.042	9.042	325.092	Invalid mass	No results	No results	4.19874e+07	6.43899e+07	7.23889e+07	4.32546e+07	5.50337e+07	2.04245e+07	4.65119e+07	3.45305e+07	8.98178e+07	3.48748e+07	4.40415e+07	2.74312e+07	4.56325e+07	3.16114e+07	4.59892e+07	2.24956e+07
Com_11007_pos	(1E,4E)-1,5-bis(4-methoxyphenyl)penta-1,4-dien-3-one	C19 H18 O3	294.126	8.888	295.133	Full match	No results	No results	3.96046e+07	1.34981e+07	1.19971e+07	3.40166e+07	2.0152e+07	8.3804e+07	5.3978e+07	4.68936e+06	5.28611e+07	1.5877e+07	4.9e+06	1.31266e+07	1.34749e+07	1.94543e+07	1.09191e+07	1.49875e+07
Com_11054_pos	LPE 15:0	C20 H42 N O7 P	439.27	14.745	440.277	No results	Full match	No results	4.24217e+06	7.55182e+06	6.12271e+06	5.87727e+06	9.02008e+06	1.39794e+07	7.85088e+06	3.95998e+07	2.77807e+06	4.61533e+06	7.66296e+06	5.25841e+06	5.49915e+06	1.22844e+07	2.39606e+06	4.20518e+06
Com_11056_pos	LPE 20:2	C25 H48 N O7 P	505.316	15.31	506.324	No results	Full match	No results	5.11445e+06	11785374	6.29821e+06	4.16505e+06	6.12972e+06	2.5996e+07	9.28221e+06	3.95856e+07	3.81246e+06	1.10715e+07	7.74315e+06	7.12792e+06	9.95454e+06	1.62066e+07	5.16251e+06	3.14171e+07
Com_11057_pos	PC (5:0/13:1)	C26 H50 N O8 P	535.328	13.52	536.335	No results	Full match	No results	2.38465e+07	3.05927e+07	3.03695e+07	3.37843e+07	3.52726e+07	4.71606e+07	3.49202e+07	23082940	4.0686e+07	9.23788e+07	3.204e+07	1.30352e+07	1.87342e+07	4.07895e+07	1.27725e+07	2.30784e+07
Com_11061_pos	ACar 19:0	C26 H52 N O4	441.382	13.748	442.389	No results	Invalid mass	No results	1.11338e+07	1.11231e+07	7.3115e+06	1.7259e+06	1.04308e+07	1.32353e+07	1.05973e+07	3.95584e+07	1.05885e+06	1.56355e+07	6.17738e+06	1.28758e+06	3.09477e+06	7.54482e+06	2.53572e+06	3.88547e+06
Com_11071_pos	2,4-dihydroxyheptadec-16-en-1-yl acetate	C19 H36 O4	350.246	13.174	351.253	Invalid mass	No results	No match	2.64627e+07	4.45912e+07	2.44652e+07	2.8489e+07	2.08635e+07	2.4101e+07	1.55501e+07	1.64913e+07	3.32286e+07	3.71937e+07	1.86893e+07	3.37681e+07	5.30297e+07	2.94614e+07	7.84794e+07	4.03524e+07
Com_11074_pos	Carbaprostacyclin	C21 H34 O4	332.235	11.898	333.243	Invalid mass	No results	No match	4.36653e+07	9.78262e+06	3.338e+06	5.7681e+06	9.92472e+06	2.33135e+06	5.11776e+06	3.55789e+06	4.89884e+06	1.14135e+06	3.71295e+07	4.98959e+07	5.06778e+07	4.38895e+06	2.69377e+07	1.74439e+07
Com_11096_pos	1,4-dihydroxyheptadec-16-en-2-yl acetate	C19 H36 O4	350.243	14.953	351.251	Invalid mass	No results	No results	2.84641e+07	1.6526e+07	1.31403e+07	2.14191e+07	2.52605e+07	8.2978e+07	5.33893e+07	1.10495e+07	9.84311e+06	3.88533e+07	2.71906e+07	5.46441e+06	1.33662e+07	4.19019e+07	5.99939e+06	2.3427e+07
Com_11097_pos	Lithocholic acid	C24 H40 O3	393.325	15.93	394.332	Invalid mass	No results	No results	5.12846e+07	2.02507e+07	1.33007e+07	5.16129e+06	7.53548e+06	6.16645e+07	6.29099e+07	3.19238e+07	1.15413e+07	16834896	7.76929e+06	1.32725e+06	2.39299e+06	8.35362e+07	1.87492e+06	1.12132e+07
Com_11149_pos	Imidazolelactic acid	C6 H8 N2 O3	156.053	2.032	335.095	Full match	No results	Full match	1.47965e+07	1.96786e+07	2.85593e+07	2.07563e+07	3.32127e+07	1.26339e+07	2.19711e+07	2.20124e+07	2.08863e+07	3.56837e+07	2.95945e+07	4.94174e+07	5.57038e+07	1.68302e+07	5.48354e+07	2.9449e+07
Com_11176_pos	5-Methyl-2'-deoxycytidine	C10 H15 N3 O4	241.106	3.212	242.113	No results	No results	Full match	6.57159e+06	6.97612e+07	663711	1.81905e+06	4.10419e+06	917938	1.10653e+06	912111	615312	871835	3.43222e+06	7.4856e+06	3.43485e+06	1.03267e+06	8.12675e+06	2.30894e+06
Com_11205_pos	Glutamic acid	C5 H9 N O4	147.053	8.109	148.061	No results	Full match	Full match	1.75079e+07	1.44846e+07	1.38373e+06	7.67591e+06	1.17165e+07	2.09468e+06	4.55024e+06	4.61233e+06	2.76444e+06	1.84018e+06	3.28599e+07	4.90107e+07	2.83907e+07	1.46445e+06	4.58128e+07	1.22776e+07
Com_11209_pos	Skatole	C9 H9 N	131.074	8.201	132.081	Full match	No results	Full match	2.35385e+07	1.73693e+06	1.17696e+06	2.89427e+06	1.51994e+06	1.09915e+06	1.14212e+06	807577	2.75606e+06	1.19439e+06	1.57788e+07	4.39571e+06	6.66994e+07	966227	4.64949e+06	3.3754e+06
Com_11267_pos	NPH	C15 H22 N6 O5	348.157	7.644	349.164	Invalid mass	No results	No results	3.15473e+07	3.93064e+07	5.67026e+07	6.64558e+07	4.52125e+07	6.31455e+07	5.0175e+07	2.80234e+07	8.74107e+07	8.97235e+07	2.71755e+07	1.49019e+07	3.02429e+07	4.80779e+07	3.16825e+07	6.07689e+07
Com_11334_pos	Psoralidin	C20 H16 O5	336.103	1.351	337.111	Invalid mass	No results	No results	1.02777e+07	6.82564e+07	5.42121e+07	2.62258e+07	3.0757e+07	4.1357e+07	5.55624e+07	1.38441e+07	5.41367e+07	3.42284e+07	3.73971e+07	2.06004e+07	6.32114e+07	3.56597e+07	4.28159e+07	1.23365e+07
Com_11358_pos	4-methyl-5-oxo-2-pentyl-2,5-dihydrofuran-3-carboxylic acid	C11 H16 O4	212.105	10.883	213.112	Full match	No results	No results	7.19123e+07	1.39684e+07	1.08648e+07	1.40515e+07	1.30632e+07	1.25807e+07	9.40584e+06	5.42101e+06	1.98128e+07	1.19433e+07	2.56008e+07	2.64914e+07	2.35073e+07	3.51921e+06	1.95281e+07	1.25891e+07
Com_11395_pos	Kahweol	C20 H26 O3	314.188	12.279	315.196	Full match	No results	Full match	7.1489e+07	1.10211e+07	1.74419e+06	1.94415e+07	1.97115e+07	3.65549e+06	9.14537e+06	7.17823e+06	2.35308e+06	2.79227e+06	2.17981e+07	3.05864e+07	3.55112e+07	1.74521e+06	3.32572e+07	1.29949e+07
Com_11401_pos	VPH	C16 H25 N5 O4	333.179	5.894	334.186	Invalid mass	No results	No results	4.34781e+07	2.43032e+07	704302	8.57515e+06	1.47043e+07	2.06265e+06	6.119e+06	5.64969e+06	2.44198e+06	1.79471e+06	3.97112e+07	4.76979e+07	3.50608e+07	983620	7.15101e+07	2.44509e+07
Com_11430_pos	indoline-2-carboxylic acid	C9 H9 N O2	163.064	8.581	164.071	Full match	No results	Full match	4.77646e+07	2.73523e+07	1.30538e+07	1.81122e+07	1.26497e+07	9.77595e+06	1.72296e+07	2.02172e+07	2.08009e+07	6.36452e+06	2.14152e+07	3.51026e+07	6.46067e+07	7.84867e+06	3.97162e+07	3.50375e+07
Com_11492_pos	1-Nitrosopiperidine (NPIP)	C5 H10 N2 O	114.079	6.713	115.087	Full match	No results	No results	2.79488e+07	1.00432e+07	1.34634e+06	8.86566e+06	1.57214e+07	2.11216e+06	3.57639e+06	6.48386e+06	2.72579e+06	1.61292e+06	2.94321e+07	4.70787e+07	4.65278e+07	1.54351e+06	2.9179e+07	1.61213e+07
Com_11514_pos	N-Acetylcysteine	C5 H9 N O3 S	163.031	8.903	164.038	No results	Full match	Full match	1.78682e+07	5.50935e+06	3.45723e+06	6.21015e+06	9.7392e+06	3.1248e+06	3.09119e+06	5.22177e+06	3.97508e+06	3.46242e+06	1.59489e+07	4.69662e+07	1.33236e+07	2.18653e+06	1.44231e+07	7.90148e+06
Com_11537_pos	Chrysin	C15 H10 O4	254.059	10.12	255.066	Full match	No results	No results	7.01289e+07	4.92776e+06	710631	5.11696e+06	4.55378e+06	936302	5.38811e+06	3.46428e+06	1.27395e+06	1.0839e+06	6.68364e+06	2.94017e+07	2.09025e+07	737973	1.88721e+07	5.50676e+06
Com_11539_pos	ACar 14:1	C21 H40 N O4	369.288	12.49	370.295	No results	Invalid mass	No results	4.99508e+06	1.0355e+07	2.05095e+06	4.04304e+06	9.57438e+06	1.98147e+07	1.3933e+07	3.70819e+07	3.51122e+06	2.23694e+07	1.37936e+07	2.04823e+07	6.92842e+06	1.119e+07	5.72765e+06	5.58933e+06
Com_11550_pos	3-isopropoxy-4-morpholinocyclobut-3-ene-1,2-dione	C11 H15 N O4	242.127	1.468	243.134	Invalid mass	No results	No results	1.46024e+07	5.11437e+06	2.76974e+06	5.85821e+06	8.68294e+06	3.05851e+06	4.47942e+06	3.05944e+06	6.45995e+06	2.51015e+06	9.33978e+06	4.6759e+07	9.16199e+06	2.09761e+06	1.74513e+07	3.81466e+06
Com_11563_pos	QPH	C16 H24 N6 O5	179.099	7.856	381.188	Invalid mass	No results	No results	60771801	1.5689e+07	493067	5.83831e+06	1.2526e+07	1.66992e+06	7.16124e+06	9.57252e+06	1.79399e+06	596139	1.48027e+07	4.66941e+07	32549266	705042	4.45669e+07	2.16058e+07
Com_11564_pos	Taurodeoxycholic acid sodium salt	C26 H44 N Na O6 S	521.277	16.902	522.284	No results	No results	Full match	9.052e+06	7.33075e+06	8.11815e+06	2.49242e+06	1.61137e+06	5.46531e+06	2.23959e+06	1.35317e+06	9.33334e+06	8.62617e+07	1.36724e+07	1.60431e+06	5.03082e+06	7.65444e+06	6.06727e+06	3.02413e+06
Com_11569_pos	All trans-Retinal	C20 H28 O	284.214	13.425	285.221	No results	No results	Full match	3.12234e+07	9.32339e+06	2.54461e+06	6.15274e+06	1.06121e+07	2.18666e+06	3.11961e+06	1.36888e+06	3.27318e+06	2.65255e+06	1.94405e+07	4.66716e+07	2.55333e+07	1.837e+06	3.32883e+07	9.4062e+06
Com_11584_pos	Diacetoxyscirpenol	C19 H26 O7	766.394	9.81	384.204	Invalid mass	No results	No results	2.93035e+07	6.59975e+07	3.04314e+07	5.77744e+07	5.1422e+07	3.18044e+07	3.70536e+07	1.67705e+07	2.50365e+07	4.64502e+07	1.27707e+07	2.27789e+07	2.72607e+07	1.49378e+07	2.17583e+07	1.98692e+07
Com_11588_pos	C-12 NBD-dihydro-ceramide	C36 H63 N5 O6	639.493	15.571	640.5	Invalid mass	No results	No results	1.57524e+07	2.88573e+07	5.76005e+07	2.43635e+07	2.61991e+07	5.29215e+07	2.55593e+07	3.68667e+07	1.03092e+07	4.00743e+07	3.22393e+07	1.91452e+07	2.36735e+07	4.71575e+07	1.29116e+07	1.89157e+07
Com_11593_pos	2-benzylideneindan-1-one	C16 H12 O	220.089	9.585	221.097	Full match	No results	No results	1.4495e+07	6.04177e+06	1.05056e+06	3.53671e+06	4.13467e+06	992941	1.5937e+06	5.05769e+06	1.28361e+06	1.24351e+06	2.51845e+07	4.65265e+07	2.34972e+07	801610	2.54869e+07	6.31896e+06
Com_11608_pos	GPH	C13 H19 N5 O4	331.127	1.839	332.134	Invalid mass	No results	No match	3.53586e+07	6.57965e+07	4.1554e+07	2.00597e+07	5.16298e+07	1.32901e+07	3.84516e+07	1.37899e+07	3.83254e+07	3.68241e+07	2.14246e+07	2.05598e+07	4.39101e+07	2.53318e+07	6.43065e+07	1.96981e+07
Com_11693_pos	5-(hydroxymethyl)-4-methoxy-2,5-dihydrofuran-2-one	C6 H8 O4	166.024	1.113	167.032	Invalid mass	No results	No results	1.73988e+07	6.50674e+07	5.30713e+07	83987662	5.57083e+07	5.87544e+07	3.51967e+07	2.76645e+07	5.77545e+07	5.69653e+07	4.92704e+07	3.29395e+07	5.77533e+07	4.15758e+07	5.30671e+07	3.13103e+07
Com_11753_pos	1,2-Dipalmitoylphosphatidylglycerol	C38 H75 O10 P	1489	15.671	745.508	Invalid mass	No results	No results	6.89849e+06	8.90752e+06	3.1029e+07	7.46703e+06	1.68752e+07	1.61161e+07	1.7848e+07	3.60778e+07	3.97832e+06	2.06898e+07	2.88347e+07	1.43665e+07	1.55506e+07	4.56365e+07	4.29605e+06	1.28824e+07
Com_11760_pos	8-(2,3-dihydroxy-3-methylbutyl)-7-methoxy-2H-chromen-2-one	C15 H18 O5	300.1	7.87	301.107	Invalid mass	No results	No results	5.53838e+07	4.87356e+07	5.03622e+07	4.81044e+07	4.10533e+07	4.32045e+07	5.58135e+07	2.2109e+07	5.3932e+07	5.97853e+07	3.27001e+07	3.26822e+07	5.77734e+07	3.04305e+07	6.94596e+07	3.21745e+07
Com_11783_pos	(S)-Bromoenol lactone	C16 H13 Br O2	666.072	2.168	334.043	Invalid mass	No results	No results	5.44487e+06	2.65027e+06	1.55047e+06	1.2709e+07	8.38833e+06	2.03044e+07	1.73624e+07	3.5926e+07	2.44684e+07	9.82279e+06	16871803	3.55887e+06	1.1583e+07	1.0086e+07	3.59363e+07	1.11743e+07
Com_11786_pos	6-Ketoprostaglandin F1α	C20 H34 O6	352.225	11.753	353.233	Invalid mass	No match	No match	4.86867e+07	7.68478e+06	1.5434e+06	8.28484e+06	1.96366e+07	3.15811e+06	8.29739e+06	7.79571e+06	3.2756e+06	1.53887e+06	1.81536e+07	4.53426e+07	3.13455e+07	2.76249e+06	4.77995e+07	1.12308e+06
Com_11827_pos	3-[1-(dimethylamino)-1H-pyrrol-2-yl]-2-(2-furylcarbonyl)acrylonitrile	C14 H13 N3 O2	255.097	1.641	256.104	Invalid mass	No results	No results	2.94128e+07	2.30054e+07	2.08117e+06	9.17023e+06	1.50066e+07	5.05759e+06	4.39083e+06	6.40638e+06	5.66547e+06	9.71519e+06	2.74732e+07	4.50424e+07	2.94256e+07	3.02873e+06	4.37091e+07	16278952
Com_11838_pos	3-Methoxy prostaglandin F1α	C21 H38 O6	408.249	13.179	409.257	Invalid mass	No results	No results	5.06322e+07	4.63791e+07	5.41125e+07	4.67444e+07	3.60589e+07	4.9045e+07	3.02571e+07	2.21013e+07	6.60395e+07	6.75627e+07	4.55722e+07	3.49186e+07	3.28819e+07	7.54175e+07	3.94361e+07	4.58821e+07
Com_11853_pos	3-Hydroxypicolinic acid	C6 H5 N O3	139.027	3.037	140.035	Full match	No results	Full match	2.34665e+07	1.12179e+07	5.40669e+06	1.17014e+07	1.44238e+07	5.39315e+06	6.72725e+06	6.86835e+06	7.03507e+06	8.46066e+06	2.18171e+07	4.49225e+07	2.53206e+07	4.16987e+06	2.51977e+07	1.05747e+07
Com_11872_pos	PC (18:4e/18:4)	C44 H74 N O7 P	759.509	15.655	760.517	No results	Invalid mass	No results	901893	3.73504e+06	1.17591e+07	798506	2.59102e+06	1.39509e+07	1.84199e+07	3.54494e+07	303445	1.13975e+06	4.50184e+06	2.83757e+06	1.03967e+06	1.70692e+07	208022	1.20009e+06
Com_11935_pos	PC (17:0/18:1)	C43 H84 N O8 P	378.281	15.216	774.595	No results	Invalid mass	No results	2.09455e+07	1.52688e+07	1.8081e+07	1.31619e+07	2.30351e+07	7.39928e+07	5.25739e+07	2.81898e+07	1.37551e+07	9.92067e+06	5.26995e+06	1.08596e+07	1.11245e+07	1.50883e+07	1.03888e+07	5.9646e+06
Com_11940_pos	2,4-dimethyl-2,3-dihydrochromeno[4,3-c]pyrazol-3-one	C12 H10 N2 O2	214.074	8.419	215.082	Full match	No results	No results	2.50841e+07	4.20388e+07	15947032	1.41125e+07	2.42223e+07	5.41862e+06	1.46698e+07	1.61856e+07	2.00152e+07	1.40074e+07	1.75231e+07	1.8655e+07	2.36785e+07	8.13499e+06	2.00078e+07	8.12429e+07
Com_11961_pos	1-[4-hydroxy-3-(3-methylbut-2-en-1-yl)phenyl]ethan-1-one	C13 H16 O2	204.115	13.645	205.123	Full match	No results	No results	6.6335e+07	1.67225e+06	766865	1.35278e+06	1.75403e+06	1.45783e+06	1.78584e+06	707983	1.94934e+06	1.4554e+06	1.17421e+06	1.4105e+06	1.17494e+06	1.06336e+06	1.23746e+06	832118
Com_11972_pos	4-{[(morpholinosulfonyl)methyl]sulfonyl}morpholine	C9 H18 N2 O6 S2	314.061	10.816	315.068	Full match	No results	No results	5.18998e+06	4.62942e+06	419847	1.89416e+06	5.20173e+06	707471	1.86583e+06	6.24539e+06	600467	486407	1.26081e+07	4.42496e+07	8.45526e+06	395168	2.27821e+07	5.26643e+06
Com_12011_pos	Ala-Val	C8 H16 N2 O3	188.116	2.251	189.124	No results	Full match	Full match	1.63825e+07	1.38001e+07	1.98098e+07	1.9326e+07	9.95938e+06	6.72844e+06	3.75408e+06	9.70807e+06	1.15059e+07	1.41973e+07	9.84316e+06	1.43218e+07	6.42547e+06	1.57706e+07	20039130	8.05945e+07
Com_12106_pos	(9cis)-Retinal	C20 H28 O	284.214	10.498	285.222	Full match	No results	Full match	2.92373e+07	6.1676e+07	1.70631e+07	2.43612e+07	2.56926e+07	6.20939e+07	1.41062e+07	8.08791e+06	5.16442e+07	6.19688e+07	1.75939e+07	1.45549e+07	3.55264e+07	2.90947e+07	1.17984e+07	7.69921e+07
Com_12198_pos	1-[(3,5-dimethylisoxazol-4-yl)sulfonyl]piperidine	C10 H16 N2 O3 S	244.088	8.247	245.096	Full match	No results	Full match	2.50425e+07	2.57299e+07	2.99522e+06	2.27246e+07	1.69245e+07	2.59846e+06	5.59922e+06	7.69747e+06	7.16254e+06	4.84166e+06	1.79244e+07	3.10302e+07	3.81503e+07	1.16296e+06	6.76295e+07	9.51624e+06
Com_12227_pos	LPE 18:3	C23 H42 N O7 P	475.27	14.365	476.278	No results	Full match	No results	1.64177e+06	1.68333e+06	4.09868e+06	2.76339e+06	2.03255e+06	8.92443e+06	6.23394e+06	3.39275e+07	2.03914e+06	3.97238e+06	2.48652e+06	957084	3.03439e+06	6.86911e+06	991433	4.57159e+06
[truncated: 669 more rows]
